# Supplementary material for: DENV2 and ZIKV modulate the feeding behavior of Aedes aegypti by altering the tyrosine-dopamine pathway
Source: mBio. 2025 Apr 29;16(6):e03968-24. doi: 10.1128/mbio.03968-24 (PMC12153320; doi:10.1128/mbio.03968-24)
Supplement: Data S1 — Metabolism in heads of WT and DENV2- and ZIKV-infected mosquitoes. [file mbio.03968-24-s0001.xlsx]

## Sheet: W.vs.D_all
Compound_ID	Name	Formula	Molecular Weight	RT [min]	m/z	mzCloud_Results	mzVault_Results	MassList_Results	Class_I	Class_II	Class_III	Class_IV	all_W_1	all_W_2	all_W_3	all_W_4	all_W_5	all_W_6	all_D_1	all_D_2	all_D_3	all_D_4	all_D_5	all_D_6	FC	log2FC	Pvalue	ROC	VIP
Com_100_pos	16-Heptadecyne-1,2,4-triol	C17 H32 O3	306.218	7.214	324.251	Invalid mass	No results	No results	Lipids and lipid-like molecules	Fatty Acyls	Fatty alcohols	Long-chain fatty alcohols	3.58851e+06	3.42368e+06	3.18465e+06	3.06172e+06	3.23715e+06	3.30152e+06	4.58743e+06	4.32412e+06	4.24382e+06	3.71845e+06	3.79827e+06	3.70771e+06	0.812034	-0.300388	0.00132644	1	0.768611
Com_1016_neg	LPE O-18:1	C23 H48 N O6 P	465.322	9.945	464.315	No results	Full match	No results					7.41175e+06	7.22122e+06	6.64847e+06	6.37905e+06	6.2582e+06	5.49466e+06	5.49812e+06	5.0516e+06	6.50513e+06	5.20768e+06	5.16836e+06	4.91102e+06	1.21865	0.28528	0.0086455	0.888889	1.00724
Com_1017_pos	PC O-18:3	C26 H48 N O7 P	517.318	8.352	518.326	No results	Full match	Full match					172160270	1.63291e+08	1.64415e+08	1.5179e+08	1.4746e+08	1.46133e+08	2.2557e+08	2.08544e+08	2.05722e+08	1.98716e+08	2.08478e+08	1.91339e+08	0.763303	-0.389672	2.14E-05	1	0.615647
Com_1020_pos	3-hydroxy-6-methoxy-2-phenyl-4H-chromen-4-one	C16 H12 O4	250.059	4.876	251.067	Invalid mass	No results	No match					3.76364e+06	3.79127e+06	3.39776e+06	3.76719e+06	3.44355e+06	3.79939e+06	4.91265e+06	3.61761e+06	4.55436e+06	3.95308e+06	4.14723e+06	4.22478e+06	0.864346	-0.210319	0.0212911	0.888889	1.00175
Com_1021_pos	N-Acetylneuraminic acid	C11 H19 N O9	309.107	1.32	310.114	Full match	Full match	Full match	Organic oxygen compounds	Organooxygen compounds	Carbohydrates and carbohydrate conjugates	N-acylneuraminic acids	1.30086e+07	1.18757e+07	1.13362e+07	1.17832e+07	1.1786e+07	1.25813e+07	1.78284e+07	1.67335e+07	1.46924e+07	1.36928e+07	1.33886e+07	1.32925e+07	0.807457	-0.308542	0.00748167	1	0.80343
Com_1024_neg	LPG 20:5	C26 H43 O9 P	530.264	8.606	529.256	No results	Full match	No results	Lipids and lipid-like molecules	Glycerophospholipids	Glycerophosphoglycerols	Phosphatidylglycerols	8.02635e+06	8.06303e+06	7.79484e+06	7.48671e+06	6.98602e+06	7.01553e+06	5.87118e+06	6.64841e+06	6.60652e+06	6.39224e+06	6.71969e+06	6.25473e+06	1.17873	0.237229	0.000715791	1	0.438721
Com_1025_neg	Orotidine	C10 H12 N2 O8	288.061	1.98	287.054	Invalid mass	No results	No results	Nucleosides, nucleotides, and analogues	Pyrimidine nucleosides	Not available	Pyrimidine nucleosides	1.50233e+07	1.48872e+07	1.56068e+07	1.53815e+07	1.62599e+07	1.62482e+07	1.17226e+07	1.14831e+07	1.21327e+07	1.12416e+07	1.13755e+07	1.14074e+07	1.34664	0.429365	6.80E-08	1	1.83629
Com_1026_pos	Adenosine 5'-monophosphate	C10 H14 N5 O7 P	347.064	1.404	348.071	Full match	Full match	Full match	Nucleosides, nucleotides, and analogues	Purine nucleotides	Purine ribonucleotides	Purine ribonucleoside monophosphates	7.22124e+08	6.96725e+08	678203125	6.99649e+08	7.10469e+08	7.20278e+08	8.93722e+08	8.44203e+08	8.67602e+08	8.39489e+08	8.79306e+08	838081060	0.818891	-0.288256	1.04E-07	1	1.44293
Com_1029_neg	N-Acetyl-L-methionine	C7 H13 N O3 S	191.061	5.27	190.054	Full match	Full match	Full match	Organic acids and derivatives	Carboxylic acids and derivatives	Amino acids, peptides, and analogues	Methionine and derivatives	6.00148e+06	6.33197e+06	6.47893e+06	6.47429e+06	6.7988e+06	6.49409e+06	5.71408e+06	5.50756e+06	5.49622e+06	5.48056e+06	5.38651e+06	5.4571e+06	1.16759	0.223534	5.74E-05	1	1.47722
Com_1031_neg	N-Acetyl-DL-glutamic acid	C7 H11 N O5	189.063	2.234	188.056	Full match	Full match	Full match	Organic acids and derivatives	Carboxylic acids and derivatives	Amino acids, peptides, and analogues	Glutamic acid and derivatives	1.31901e+07	1.4398e+07	1.51745e+07	1.5074e+07	1.49222e+07	1.33691e+07	9.70943e+06	9.35876e+06	8.85755e+06	7.93978e+06	9.80444e+06	1.02358e+07	1.54059	0.623483	5.46E-06	1	1.84129
Com_1031_pos	Eicosapentaenoic acid ethyl ester	C22 H34 O2	347.281	8.87	348.288	Invalid mass	No results	No results	Lipids and lipid-like molecules	Fatty Acyls	Fatty acid esters	Fatty acid esters	3.09561e+06	3.48432e+06	2.97295e+06	3.93458e+06	3.14014e+06	3.28602e+06	3.25352e+06	2.76827e+06	2.96072e+06	2.91839e+06	2.93184e+06	2.52136e+06	1.14749	0.19848	0.0304915	0.916667	0.99452
Com_1034_neg	Citric acid	C6 H8 O7	192.027	2.007	191.019	No results	Full match	Full match	Organic acids and derivatives	Carboxylic acids and derivatives	Tricarboxylic acids and derivatives	Tricarboxylic acids and derivatives	1.37519e+07	1.34534e+07	1.43727e+07	1.40061e+07	1.42071e+07	1.55613e+07	1.64042e+07	1.73624e+07	1.71005e+07	1.55791e+07	1.57838e+07	1.67881e+07	0.861989	-0.214258	0.00029008	1	1.40448
Com_1058_neg	LysoPE 18:2	C23 H44 N O7 P	477.287	0.517	522.285	No results	No results	Full match					828186	548736	1.19718e+06	653133	650778	849184	300001	630973	966644	563247	515740	661408	1.29939	0.377835	0.170452	0.722222	0.7474
Com_1059_neg	LPA 20:5	C23 H37 O7 P	456.228	8.285	455.221	No results	Full match	No results	Lipids and lipid-like molecules	Glycerophospholipids	Glycerophosphates	1,2-diacylglycerol-3-phosphates	7.83241e+06	8.0065e+06	7.85104e+06	7.67969e+06	7.62743e+06	7.53398e+06	7.7228e+06	7.97363e+06	7.61481e+06	7.75194e+06	7.55851e+06	7.85512e+06	1.00117	0.00168264	0.928167	0.5	0.00780541
Com_1062_neg	D-2-Aminoadipic acid	C6 H11 N O4	161.068	3.975	160.061	No results	No results	Full match	Organic acids and derivatives	Carboxylic acids and derivatives	Amino acids, peptides, and analogues	Alpha amino acids and derivatives	4.78794e+06	5.82889e+06	3.33822e+06	4.49781e+06	4.13751e+06	6.34732e+06	6.22541e+06	5.70703e+06	5.84371e+06	6.29167e+06	6.11134e+06	6.16781e+06	0.796151	-0.328886	0.0466199	0.805556	0.827271
Com_1077_pos	LPC 12:0	C20 H42 N O7 P	461.253	7.46	462.26	No results	Invalid mass	No results	Lipids and lipid-like molecules	Glycerophospholipids	Glycerophosphocholines	Phosphocholines	1.08179e+07	9.22246e+06	8.64887e+06	8.52589e+06	8.53982e+06	8.57992e+06	1.7612e+07	1.56924e+07	1.48531e+07	1.28675e+07	1.34918e+07	1.20763e+07	0.627473	-0.672375	9.48E-05	1	1.2479
Com_1086_neg	LPE 16:2	C21 H40 N O7 P	449.255	8.133	448.247	No results	Full match	No results	Lipids and lipid-like molecules	Glycerophospholipids	Glycerophosphoethanolamines	1-acyl-sn-glycero-3-phosphoethanolamines	6.63168e+06	6.728e+06	5.52513e+06	6.23764e+06	6.61462e+06	5.67006e+06	6.55083e+06	6.94067e+06	6.84387e+06	6.86398e+06	7.51294e+06	7.36887e+06	0.888928	-0.169861	0.0183015	0.916667	0.755411
Com_1087_pos	N-Tetradecanamide	C14 H29 N O	227.226	8.682	228.233	No results	No results	Full match	Lipids and lipid-like molecules	Fatty Acyls	Fatty amides	Fatty amides	2.96955e+08	3.40156e+08	3.26378e+08	2.83992e+08	2.83238e+08	2.82004e+08	2.82818e+08	3.14284e+08	2.56673e+08	2.50916e+08	2.54066e+08	2.58772e+08	1.12067	0.164368	0.0412308	0.861111	0.507749
Com_1096_neg	(±)8(9)-DiHET	C20 H34 O4	338.244	10.604	337.236	Invalid mass	No results	No results					4.93641e+06	4.60756e+06	5.18616e+06	4.65418e+06	4.91494e+06	5.07827e+06	5.43966e+06	5.60759e+06	5.06469e+06	4.70469e+06	5.3242e+06	4.60757e+06	0.955416	-0.065799	0.278618	0.694444	0.268874
Com_1099_pos	β-Nicotinamide mononucleotide	C11 H15 N2 O8 P	334.057	1.381	335.065	Full match	Full match	Full match	Nucleosides, nucleotides, and analogues	Pyridine nucleotides	Nicotinamide nucleotides	Nicotinamide nucleotides	1.12886e+07	1.19196e+07	1.14351e+07	1.10572e+07	1.19923e+07	1.21219e+07	1.59071e+07	1.68322e+07	1.64478e+07	1.49359e+07	1.52101e+07	1.5339e+07	0.737437	-0.439409	3.54E-07	1	1.69378
Com_109_neg	LPI 20:5	C29 H47 O12 P	618.281	8.735	617.274	No results	Full match	No results	Lipids and lipid-like molecules	Glycerophospholipids	Glycerophosphoinositols	Phosphatidylinositols	2.31572e+08	2.37452e+08	2.40749e+08	2.39971e+08	2.44755e+08	2.3641e+08	2.12888e+08	2.10342e+08	2.21266e+08	222251007	2.2375e+08	2.2898e+08	1.08445	0.116965	0.000644962	1	1.05591
Com_109_pos	8-Hydroxyquinoline	C9 H7 N O	145.053	5.181	146.061	Full match	Full match	No results	Organoheterocyclic compounds	Quinolines and derivatives	8-hydroxyquinolines	8-hydroxyquinolines	3.03529e+08	3.13628e+08	2.96445e+08	3.22294e+08	322935338	3.1578e+08	3.87435e+08	3.86223e+08	3.41522e+08	3.4526e+08	3.46392e+08	3.29882e+08	0.877333	-0.188803	0.0037077	1	1.35508
Com_1107_neg	FAHFA 18:0/20:2	C38 H70 O4	590.526	11.137	589.519	No results	Full match	No results					2.34363e+06	1.63152e+06	2.55423e+06	1.94513e+06	1.57014e+06	1.64753e+06	2.86947e+06	2.65743e+06	2.56242e+06	2.42637e+06	3.40869e+06	2.84152e+06	0.697379	-0.519986	0.00494701	0.972222	0.85784
Com_1107_pos	N1-methyl-5-methoxy-2-({2-[(methylamino)carbonyl]phenyl}thio)benzamide	C17 H18 N2 O3 S	704.17	1.378	353.092	Invalid mass	No results	No results					1.21015e+07	1.22385e+07	1.12168e+07	1.12385e+07	1.28006e+07	1.09873e+07	1.56186e+07	1.47823e+07	1.49002e+07	1.39494e+07	1.37232e+07	1.33165e+07	0.817973	-0.289874	0.00017957	1	0.837747
Com_1114_neg	(5-L-Glutamyl)-L-Amino Acid	C8 H14 N2 O5	218.09	1.401	217.083	No results	No results	Full match	Organic acids and derivatives	Carboxylic acids and derivatives	Amino acids, peptides, and analogues	N-acyl-alpha amino acids	4.67714e+06	3.91913e+06	4.25789e+06	3.99894e+06	5.24099e+06	5.45202e+06	6.64578e+06	6.2669e+06	5.99309e+06	6.17186e+06	5.99148e+06	7.34858e+06	0.717017	-0.479921	0.000874949	1	1.51364
Com_1115_pos	Adenine	C5 H5 N5	135.055	1.409	136.062	Full match	Full match	Full match	Organoheterocyclic compounds	Imidazopyrimidines	Purines and purine derivatives	6-aminopurines	1.3231e+08	132876397	1.23204e+08	1.33484e+08	1.31129e+08	1.36256e+08	1.6343e+08	1.5563e+08	1.54778e+08	1.52114e+08	1.58767e+08	1.59995e+08	0.835448	-0.259378	2.25E-06	1	1.09327
Com_112_pos	Methandrostenolone	C20 H28 O2	300.21	7.473	323.199	No results	No results	Full match	Lipids and lipid-like molecules	Steroids and steroid derivatives	Androstane steroids	Androgens and derivatives	1.36585e+07	1.30743e+07	1.20273e+07	9.95741e+06	1.39653e+07	1.09977e+07	1.90623e+07	1.67564e+07	1.6971e+07	1.55275e+07	1.52746e+07	1.46437e+07	0.750042	-0.414957	0.00177123	1	1.53054
Com_1157_pos	4-Ethylbenzaldehyde	C9 H10 O	134.074	6.781	135.081	Full match	No results	No results	Benzenoids	Benzene and substituted derivatives	Benzoyl derivatives	Benzoyl derivatives	3.18459e+07	3.02182e+07	3.11022e+07	3.13074e+07	3.32454e+07	3.51244e+07	2.73404e+07	3.02923e+07	2.95619e+07	2.5217e+07	2.59367e+07	2.50873e+07	1.17994	0.238708	0.00253264	0.972222	1.27385
Com_1159_neg	Vitamin B2	C17 H20 N4 O6	376.139	5.621	375.132	No results	No results	Full match	Organoheterocyclic compounds	Pteridines and derivatives	Alloxazines and isoalloxazines	Flavins	3.15612e+06	3.77593e+06	3.42414e+06	3.96188e+06	3.42967e+06	3.49294e+06	922714	6.7853e+06	6.98392e+06	6.47427e+06	6.53505e+06	6.67633e+06	0.617864	-0.694638	0.39416	0.833333	0.626062
Com_1159_pos	N-Acetylhistamine	C7 H11 N3 O	153.091	1.409	154.098	Full match	Full match	Full match	Organic acids and derivatives	Carboxylic acids and derivatives	Carboxylic acid derivatives	N-acetyl-2-arylethylamines	3.56445e+07	3.52322e+07	3.37142e+07	3.32045e+07	3.59386e+07	3.71667e+07	3.20187e+07	2.91238e+07	2.84974e+07	3.0527e+07	3.18432e+07	2.90277e+07	1.16495	0.220273	0.000212743	1	1.5068
Com_1161_pos	MNH	C15 H24 N6 O5 S	422.135	6.062	423.142	Invalid mass	No results	No results					1.05255e+06	863584	859504	846072	990012	917799	608170	630799	575208	470750	470465	433737	1.73387	0.793992	7.16E-05	1	1.70466
Com_1162_neg	5-Hydroxytryptophan	C11 H12 N2 O3	220.085	3.921	219.077	No results	No results	Full match	Organoheterocyclic compounds	Indoles and derivatives	Tryptamines and derivatives	Serotonins	3.49132e+06	3.39263e+06	3.84499e+06	3.70684e+06	4.16306e+06	4.63405e+06	6.01102e+06	4.84868e+06	6.03821e+06	5.96616e+06	5.91714e+06	5.96035e+06	0.668735	-0.580494	6.53E-05	1	1.70227
Com_1163_pos	D-Erythrose 4-phosphate	C4 H9 O7 P	200.009	1.166	201.017	No results	No results	Full match					2.87252e+06	3.50094e+06	2.7356e+06	2.92981e+06	2.6432e+06	3.00697e+06	4.06202e+06	3.97849e+06	3.53266e+06	3.10799e+06	3.48672e+06	3.31816e+06	0.82328	-0.280545	0.00759867	0.916667	1.36209
Com_1165_pos	ethyl 1-(3-nitro-2-thienyl)piperidine-4-carboxylate	C12 H16 N2 O4 S	306.065	5.226	307.072	Invalid mass	No results	No results					1.61331e+06	1.7329e+06	1.5995e+06	1.70377e+06	1.69932e+06	1.86155e+06	1.62655e+06	1.68607e+06	1.76206e+06	1.68954e+06	1.95837e+06	1.77341e+06	0.972784	-0.0398081	0.452043	0.611111	0.342133
Com_1168_neg	ST 28:1;O;Hex;FA 18:2	C52 H88 O7	884.686	9.947	883.679	No results	Invalid mass	No results					5.01164e+06	5.0407e+06	5.13575e+06	4.39909e+06	4.46568e+06	3.90636e+06	4.01378e+06	3.34071e+06	4.46848e+06	3.82155e+06	4.24511e+06	3.6801e+06	1.18623	0.246388	0.0187588	0.861111	0.889912
Com_1168_pos	LPC 18:4	C26 H46 N O7 P	537.285	8.12	538.292	No results	Invalid mass	No results	Lipids and lipid-like molecules	Glycerophospholipids	Glycerophosphocholines	Phosphocholines	1.00493e+07	8.78867e+06	8.68107e+06	9.58084e+06	1.03562e+07	1.07286e+07	1.22323e+07	1.33885e+07	1.33093e+07	1.15666e+07	1.12773e+07	1.16926e+07	0.791989	-0.336448	0.000555957	1	1.19806
Com_116_neg	16-Hydroxyhexadecanoic acid	C16 H32 O3	254.224	8.417	253.217	Invalid mass	No results	No match	Lipids and lipid-like molecules	Fatty Acyls	Fatty acids and conjugates	Long-chain fatty acids	1.27481e+08	1.28628e+08	1.2299e+08	1.24163e+08	1.27339e+08	119304436	1.49075e+08	1.42174e+08	1.28277e+08	1.38236e+08	1.32603e+08	1.41157e+08	0.901847	-0.149046	0.00355575	0.972222	0.314662
Com_117_neg	LPI 20:4	C29 H49 O12 P	620.297	9.154	619.29	No results	Full match	No results	Lipids and lipid-like molecules	Glycerophospholipids	Glycerophosphoinositols	Phosphatidylinositols	2.14199e+08	215432551	214338294	1.9837e+08	1.92548e+08	1.93265e+08	2.18265e+08	2.20358e+08	2.24186e+08	221851354	227225256	2.29118e+08	0.915846	-0.126822	0.00866651	1	0.215859
Com_1180_pos	4,7-dimethylpyrazolo[5,1-c][1,2,4]triazine-3-carbonitrile	C8 H7 N5	173.069	1.402	174.077	Full match	No results	No match					1.01067e+08	1.01311e+08	9.91766e+07	1.01735e+08	1.02392e+08	1.05944e+08	1.22488e+08	1.05316e+08	1.10589e+08	1.06751e+08	1.10369e+08	1.06294e+08	0.924174	-0.113763	0.0171594	0.972222	0.863002
Com_1188_neg	Cytidine-5'-monophosphate	C9 H14 N3 O8 P	323.052	1.388	322.045	No results	Full match	Full match	Nucleosides, nucleotides, and analogues	Pyrimidine nucleotides	Pyrimidine ribonucleotides	Pyrimidine ribonucleoside monophosphates	4.05017e+06	3.81837e+06	4.61372e+06	4.10777e+06	4.38007e+06	4.47526e+06	4.72675e+06	4.85883e+06	4.63904e+06	4.60694e+06	4.35106e+06	4.10004e+06	0.932657	-0.100581	0.0979979	0.777778	0.452299
Com_118_neg	LPS 18:1	C24 H46 N O9 P	523.291	9.753	522.284	No results	Full match	No results	Lipids and lipid-like molecules	Glycerophospholipids	Glycerophosphoserines	Phosphatidylserines	2.5441e+08	2.51192e+08	2.43663e+08	2.13824e+08	2.13598e+08	2.05196e+08	2.23407e+08	2.30715e+08	2.54596e+08	248549494	2.69493e+08	2.82691e+08	0.915486	-0.12739	0.127079	0.777778	0.643366
Com_1191_pos	Deoxyadenosine	C10 H13 N5 O3	251.101	1.271	252.109	No results	No results	Full match	Nucleosides, nucleotides, and analogues	Purine nucleosides	Purine 2'-deoxyribonucleosides	Purine 2'-deoxyribonucleosides	3.18248e+07	2.80072e+07	2.72907e+07	3.05652e+07	2.84079e+07	3.26489e+07	2.92805e+07	2.76046e+07	2.70051e+07	2.59484e+07	2.52221e+07	2.51625e+07	1.1156	0.157818	0.0189565	0.888889	0.479956
Com_1194_pos	PC O-18:1	C26 H52 N O7 P	521.349	9.408	522.357	No results	Full match	Full match					3609481500	3586886039	3431475658	3363635763	3180435347	3126924027	3984421408	3803444802	3702440681	3636897160	3755512616	3903575443	0.890836	-0.166769	0.00325072	1	0.410942
Com_1195_neg	Lysope 14:0	C19 H40 N O7 P	425.255	7.644	424.248	No results	No results	Full match	Lipids and lipid-like molecules	Glycerophospholipids	Glycerophosphoethanolamines	1-acyl-sn-glycero-3-phosphoethanolamines	4.08413e+06	4.33331e+06	4.6758e+06	4.55236e+06	4.48349e+06	4.79562e+06	5.55893e+06	5.72575e+06	5.74386e+06	5.55023e+06	5.37931e+06	5.68599e+06	0.800281	-0.321422	5.77E-05	1	1.27349
Com_1198_pos	L-Aspartic acid	C4 H7 N O4	133.038	1.82	134.045	Full match	Full match	Full match	Organic acids and derivatives	Carboxylic acids and derivatives	Amino acids, peptides, and analogues	Aspartic acid and derivatives	6.18046e+07	5.67212e+07	6.30341e+07	6.28071e+07	6.14856e+07	6.11162e+07	4.56512e+07	4.7423e+07	4.204e+07	4.18791e+07	4.39872e+07	4.55634e+07	1.37677	0.461283	3.51E-07	1	1.66147
Com_1203_pos	SDMA	C8 H18 N4 O2	202.143	1.37	203.151	No results	No results	Full match	Organic acids and derivatives	Carboxylic acids and derivatives	Amino acids, peptides, and analogues	Arginine and derivatives	1.64913e+07	1.62944e+07	1.52996e+07	1.50553e+07	1.76843e+07	1.47997e+07	1.79354e+07	2.02064e+07	1.79308e+07	1.61035e+07	1.66824e+07	1.69408e+07	0.90383	-0.145876	0.0415566	0.861111	0.939213
Com_1219_neg	Capryloylglycine	C10 H19 N O3	201.136	5.734	200.129	Full match	No results	No results	Organic acids and derivatives	Carboxylic acids and derivatives	Amino acids, peptides, and analogues	N-acyl-alpha amino acids	2.89647e+06	2.55453e+06	2.73215e+06	3.10898e+06	2.76845e+06	2.74909e+06	3.3018e+06	2.81832e+06	2.833e+06	2.77976e+06	2.57156e+06	2.69455e+06	0.988863	-0.0161581	0.824532	0.555556	0.0424883
Com_1222_pos	4-Hydroxyretinoic Acid	C20 H28 O3	316.203	7.113	334.236	No results	No results	Full match	Lipids and lipid-like molecules	Prenol lipids	Retinoids	Retinoids	2.4697e+06	2.49321e+06	2.45385e+06	2.14737e+06	2.18805e+06	2.47351e+06	2.95689e+06	2.50425e+06	2.84263e+06	2.79217e+06	2.34077e+06	2.36088e+06	0.900498	-0.151204	0.0702875	0.777778	0.709979
Com_1228_pos	LPC O-16:0	C24 H52 N O6 P	481.354	10.055	482.361	No results	Full match	No results					5.55563e+06	4.97928e+06	4.63077e+06	5.08769e+06	4.40774e+06	4.53807e+06	5.8219e+06	6.21991e+06	5.93338e+06	5.86618e+06	5.81173e+06	5.44477e+06	0.831936	-0.265455	0.00185223	0.972222	0.599204
Com_1233_neg	Lactobionic acid	C12 H22 O12	358.111	1.341	357.104	No results	No results	Full match	Lipids and lipid-like molecules	Fatty Acyls	Fatty acyl glycosides	Fatty acyl glycosides of mono- and disaccharides	1.09852e+07	1.09137e+07	1.21973e+07	1.21255e+07	6.90501e+06	1.11439e+07	9.51974e+06	9.10307e+06	8.73191e+06	9.12727e+06	8.64187e+06	8.9476e+06	1.18862	0.24929	0.132554	0.833333	0.521109
Com_1244_pos	L(-)-Carnitine	C7 H15 N O3	161.106	1.278	162.113	Full match	Full match	Full match	Organic nitrogen compounds	Organonitrogen compounds	Quaternary ammonium salts	Carnitines	3.95453e+08	3.48422e+08	3.42514e+08	3.99106e+08	3.60723e+08	4.1972e+08	6.20482e+08	5.5696e+08	5.41847e+08	5.01218e+08	5.12137e+08	4.98733e+08	0.70123	-0.512041	2.34E-05	1	1.73973
Com_1246_pos	3-(1-naphthylmethylidene)indolin-2-one	C19 H13 N O	271.096	5.045	272.103	Invalid mass	No results	No results					1.36437e+06	1.13393e+06	1.0503e+06	1.03944e+06	978293	1.05496e+06	1.40309e+06	1.48779e+06	1.3129e+06	1.22902e+06	1.27595e+06	1.20399e+06	0.836789	-0.257064	0.0123196	0.888889	0.825068
Com_1257_pos	Estriol	C18 H24 O3	305.197	6.917	306.204	Invalid mass	No results	No results	Lipids and lipid-like molecules	Steroids and steroid derivatives	Estrane steroids	Estrogens and derivatives	617896	529065	502430	518473	517937	516791	694069	784647	706803	661934	741660	598049	0.76486	-0.386733	0.000337145	0.972222	0.52332
Com_125_pos	2,6-Dihydroxypurine	C5 H4 N4 O2	152.034	4.532	153.041	No results	No results	Full match	Organoheterocyclic compounds	Imidazopyrimidines	Purines and purine derivatives	Hypoxanthines	6.259e+06	7.16606e+06	5.05954e+06	6.16074e+06	6.83009e+06	8.39307e+06	8.58074e+06	4.30223e+06	7.20052e+06	7.37895e+06	6.39324e+06	6.23365e+06	0.994491	-0.00796959	0.97271	0.583333	0.0322945
Com_1269_pos	2-benzyl-6-hydroxy-2-azabicyclo[2.2.2]octan-3-one	C14 H17 N O2	209.142	6.514	232.131	Invalid mass	No results	No results					4.66292e+06	4.46279e+06	4.29876e+06	4.37129e+06	4.42791e+06	4.85525e+06	3.01212e+06	3.11105e+06	3.12199e+06	2.66753e+06	2.27889e+06	2.44827e+06	1.62735	0.702529	0.000123412	1	1.05673
Com_1274_pos	Guanosine monophosphate	C10 H14 N5 O8 P	363.058	1.526	364.066	No results	No results	Full match	Nucleosides, nucleotides, and analogues	Purine nucleotides	Purine ribonucleotides	Purine ribonucleoside monophosphates	5.12443e+06	4.88073e+06	4.79009e+06	5.24945e+06	3.72465e+06	4.86483e+06	7.86269e+06	7.1437e+06	6.80349e+06	6.20983e+06	5.53021e+06	6.77792e+06	0.710035	-0.494038	0.000661148	1	1.57657
Com_127_neg	Asp-glu	C9 H14 N2 O7	262.08	1.41	243.062	No results	No results	Full match	Organic acids and derivatives	Carboxylic acids and derivatives	Amino acids, peptides, and analogues	Dipeptides	1.03102e+08	1.04415e+08	1.16777e+08	1.09376e+08	1.18278e+08	115825978	1.09946e+08	1.14337e+08	112116376	1.08504e+08	1.05614e+08	9.692e+07	1.03141	0.0446183	0.387535	0.638889	0.236672
Com_1280_pos	5-Hydroxyindole-3-acetic acid	C10 H9 N O3	191.059	5.222	192.066	Full match	No results	Full match	Organoheterocyclic compounds	Indoles and derivatives	Indolyl carboxylic acids and derivatives	Indole-3-acetic acid derivatives	6.4806e+07	7.15462e+07	6.73689e+07	6.9897e+07	7.10782e+07	7.13901e+07	7.51886e+07	7.55328e+07	7.31292e+07	7.02712e+07	7.30553e+07	6.72496e+07	0.957783	-0.0622296	0.107094	0.777778	0.490932
Com_129_pos	1-Methyladenosine	C11 H15 N5 O4	281.112	1.317	282.119	No results	No results	Full match	Nucleosides, nucleotides, and analogues	Purine nucleosides	Not available	Purine nucleosides	2.27782e+07	2.24079e+07	2.12174e+07	2.38583e+07	2.27078e+07	2.45712e+07	2.10411e+07	1.91598e+07	1.67704e+07	1.57182e+07	1.67171e+07	1.57568e+07	1.30788	0.387227	0.00129259	1	0.761608
Com_12_neg	Arachidonic acid	C20 H32 O2	304.24	9.846	303.233	Full match	No results	Full match	Lipids and lipid-like molecules	Fatty Acyls	Fatty acids and conjugates	Long-chain fatty acids	1351443804	1359902767	1502810191	1411005246	1429042607	1421026122	1523565807	1519907088	1512158169	1495509413	1442951394	1507335787	0.941543	-0.0869012	0.0098832	0.944444	0.659052
Com_1303_neg	S-Lactoyglutathione	C13 H21 N3 O8 S	379.106	1.208	378.099	No results	No results	Full match	Organic acids and derivatives	Carboxylic acids and derivatives	Amino acids, peptides, and analogues	Oligopeptides	1.16433e+06	1.56521e+06	1.59043e+06	1.58704e+06	1.31178e+06	1.32455e+06	2.33851e+06	2.7346e+06	2.77498e+06	2.83265e+06	2.65543e+06	2.44446e+06	0.541382	-0.885282	7.92E-06	1	1.59567
Com_1304_pos	N1-perhydrocyclopenta[d]pyrimidin-2-ylidenbenzene-1-sulfonamide	C13 H17 N3 O2 S	279.105	5.16	280.112	Full match	No results	No results					2.71376e+06	2.71477e+06	2.61535e+06	2.91672e+06	2.53609e+06	2.69392e+06	5.30016e+06	5.2678e+06	4.81437e+06	4.57773e+06	4.31863e+06	4.56648e+06	0.561294	-0.833173	4.88E-07	1	1.86925
Com_1309_pos	Palmitoylcarnitine	C23 H45 N O4	399.336	7.966	400.343	Full match	Not the top hit	Full match	Lipids and lipid-like molecules	Fatty Acyls	Fatty acid esters	Acyl carnitines	2.17728e+07	2.1345e+07	1.98266e+07	1.9936e+07	1.88072e+07	1.79313e+07	4.52096e+07	4.43311e+07	4.16473e+07	3.91897e+07	3.88677e+07	3.69605e+07	0.485849	-1.04142	1.66E-08	1	1.87157
Com_130_pos	Trigonelline	C7 H7 N O2	137.048	1.335	138.056	Full match	Invalid mass	Full match	Alkaloids and derivatives	Not available	Not available	Alkaloids and derivatives	106394006	1.00626e+08	1.06404e+08	1.06296e+08	1.07706e+08	1.08483e+08	1.15824e+08	1.098e+08	8.4493e+07	8.26999e+07	8.3552e+07	8.61672e+07	1.13043	0.176875	0.0870695	0.666667	0.463988
Com_1312_pos	N~5~-(1,3,5-trimethyl-1H-pyrazol-4-yl)-1H-1,2,4-triazole-3,5-diamine	C8 H13 N7	225.135	5.752	226.142	Invalid mass	No results	No results					778826	584570	775787	718781	583308	654989	721755	664625	731535	591782	576087	613063	1.05063	0.0712603	0.509748	0.583333	0.145383
Com_131_neg	LPE 14:0	C19 H40 N O7 P	425.255	8.39	424.247	No results	Full match	Full match	Lipids and lipid-like molecules	Glycerophospholipids	Glycerophosphoethanolamines	1-acyl-sn-glycero-3-phosphoethanolamines	1.03763e+08	1.04887e+08	1.02595e+08	106424047	113305697	1.05147e+08	1.16178e+08	1.18843e+08	1.0651e+08	1.1468e+08	1.1473e+08	1.19471e+08	0.921366	-0.118154	0.00434358	0.972222	0.890225
Com_1323_pos	DL-Citrulline	C6 H13 N3 O3	175.096	1.278	176.104	No results	No results	Full match	Organic acids and derivatives	Carboxylic acids and derivatives	Amino acids, peptides, and analogues	Alpha amino acids	3.03721e+07	2.73188e+07	2.77212e+07	3.14317e+07	28322881	3.10404e+07	2.81779e+07	2.55324e+07	2.44031e+07	2.32568e+07	2.41668e+07	2.2627e+07	1.18927	0.250077	0.00173534	0.944444	0.572432
Com_1324_pos	L-Ornithine	C5 H12 N2 O2	132.091	1.121	133.098	No results	No results	Full match	Organic acids and derivatives	Carboxylic acids and derivatives	Amino acids, peptides, and analogues	L-alpha-amino acids	1.02386e+07	9.29004e+06	9.51055e+06	1.08855e+07	1.01458e+07	9.60002e+06	1.64547e+07	1.55752e+07	1.43932e+07	1.49717e+07	1.4319e+07	1.49516e+07	0.658139	-0.603536	1.53E-07	1	1.81229
Com_1328_pos	6-cyclohex-3-enyl-5-nitropiperidin-2-one	C11 H16 N2 O3	224.116	4.057	225.124	Full match	No results	No results					6.96653e+06	6.49198e+06	5.95164e+06	6.50431e+06	5.48798e+06	5.53354e+06	1.09038e+07	9.46705e+06	9.04463e+06	7.50907e+06	8.73245e+06	7.43907e+06	0.695644	-0.523579	0.000789116	1	0.854553
Com_132_neg	Uridine	C9 H12 N2 O6	244.07	1.409	243.062	Full match	Full match	Full match	Nucleosides, nucleotides, and analogues	Pyrimidine nucleosides	Not available	Pyrimidine nucleosides	1.03102e+08	1.04415e+08	1.16777e+08	1.09376e+08	1.18278e+08	115825978	1.09946e+08	1.14337e+08	112116376	1.08504e+08	1.05614e+08	9.692e+07	1.03141	0.0446183	0.387535	0.638889	0.236672
Com_133_neg	D-Glucosamine 6-phosphate	C6 H14 N O8 P	221.09	1.209	258.038	Invalid mass	No results	No match	Organic oxygen compounds	Organooxygen compounds	Carbohydrates and carbohydrate conjugates	Hexose phosphates	1.21266e+08	1.25038e+08	1.3002e+08	1.30498e+08	131523962	122039369	1.3188e+08	1.36921e+08	1.38913e+08	1.32415e+08	1.41427e+08	1.31321e+08	0.935425	-0.0963058	0.00636271	0.972222	0.686962
Com_1348_pos	Cuminaldehyde	C10 H12 O	148.089	6.782	149.097	Full match	No results	No results	Lipids and lipid-like molecules	Prenol lipids	Monoterpenoids	Aromatic monoterpenoids	3.61661e+08	3.42143e+08	3.39099e+08	3.69102e+08	3.61019e+08	3.85437e+08	2.95218e+08	3.09234e+08	3.19688e+08	2.7507e+08	280957957	2.83442e+08	1.22389	0.291473	8.03E-05	1	1.48192
Com_1349_pos	4-Butylresorcinol	C10 H14 O2	166.1	6.78	149.097	No results	No results	Full match	Benzenoids	Phenols	Benzenediols	Resorcinols	3.61661e+08	3.42143e+08	3.39099e+08	3.69102e+08	3.61019e+08	3.85437e+08	2.95218e+08	3.09234e+08	3.19688e+08	2.7507e+08	280957957	2.83442e+08	1.22389	0.291473	8.03E-05	1	1.48192
Com_135_neg	N-[3-(aminosulfonyl)phenyl]-2,3-dihydro-1,4-benzodioxine-2-carboxamide	C15 H14 N2 O5 S	334.067	1.209	333.06	Invalid mass	No results	No results					7.17362e+07	7.41133e+07	7.7942e+07	7.70445e+07	7.93437e+07	7.40702e+07	7.91105e+07	8.73117e+07	8.66757e+07	8.33167e+07	8.79668e+07	8.30191e+07	0.895249	-0.159639	0.000645738	0.972222	0.355075
Com_136_neg	Dulcitol	C6 H14 O6	182.078	1.268	181.071	Full match	Full match	Full match	Organic oxygen compounds	Organooxygen compounds	Carbohydrates and carbohydrate conjugates	Sugar alcohols	6.95418e+07	6.92217e+07	7.43646e+07	7.49689e+07	7.39496e+07	7.50318e+07	5.98121e+07	5.64916e+07	5.63064e+07	5.39346e+07	5.47454e+07	5.70285e+07	1.29191	0.369509	2.89E-07	1	0.621774
Com_1376_neg	N-Formylkynurenine	C11 H12 N2 O4	236.08	3.863	235.072	No results	No results	Full match	Organic oxygen compounds	Organooxygen compounds	Carbonyl compounds	Alkyl-phenylketones	1.88229e+06	1.82275e+06	1.9582e+06	1.73912e+06	2.08922e+06	2.34363e+06	5.40069e+06	5.0645e+06	5.08598e+06	5.57633e+06	5.42644e+06	4.59579e+06	0.379946	-1.39613	2.95E-08	1	1.88978
Com_1385_neg	Cholic acid	C24 H40 O5	408.288	6.704	407.281	Full match	No results	Full match	Lipids and lipid-like molecules	Steroids and steroid derivatives	Bile acids, alcohols and derivatives	Trihydroxy bile acids, alcohols and derivatives	1.0084e+06	1.20752e+06	777452	844275	789113	1.2212e+06	7.25362e+06	6.80392e+06	6.94874e+06	6.39483e+06	6.08544e+06	6.31712e+06	0.14692	-2.7669	5.72E-07	1	1.77159
Com_1387_pos	3-amino-2-phenyl-2H-pyrazolo[4,3-c]pyridine-4,6-diol	C12 H10 N4 O2	242.081	5.84	243.088	Full match	No results	No results					2.50698e+07	2.49563e+07	2.50436e+07	2.40015e+07	2.43221e+07	2.62903e+07	4.468e+07	4.47447e+07	4.60577e+07	4.23555e+07	4.57614e+07	4.73481e+07	0.552445	-0.856097	7.99E-11	1	1.80708
Com_1388_pos	Hexanoylcarnitine	C13 H25 N O4	259.179	5.521	260.186	Full match	Not the top hit	No results	Lipids and lipid-like molecules	Fatty Acyls	Fatty acid esters	Acyl carnitines	857399	891131	988293	811588	801944	751286	1.85389e+06	1.5969e+06	1.59938e+06	1.23102e+06	1.37837e+06	1.43593e+06	0.560898	-0.834189	2.14E-05	1	1.82271
Com_138_neg	LPC 20:4	C28 H50 N O7 P	589.339	8.977	588.332	No results	Invalid mass	No results	Lipids and lipid-like molecules	Glycerophospholipids	Glycerophosphocholines	Phosphocholines	9.06112e+07	8.98148e+07	8.88398e+07	8.9728e+07	9.1205e+07	8.35424e+07	1.17056e+08	1.09629e+08	1.12231e+08	1.1422e+08	1.23037e+08	1.21984e+08	0.764501	-0.38741	1.02E-06	1	0.952257
Com_13_neg	Taurine	C2 H7 N O3 S	125.014	1.218	124.006	Invalid mass	Invalid mass	No results	Organic acids and derivatives	Organic sulfonic acids and derivatives	Organosulfonic acids and derivatives	Organosulfonic acids	1238334331	1281393070	1326121990	1359409994	1367244218	1281841844	1231820874	1309418029	1317506487	1213121246	1293681494	1196707315	1.03862	0.0546745	0.133556	0.75	0.748015
Com_1414_pos	SPB 16:1;2O	C16 H33 N O2	271.252	6.657	272.259	No results	Full match	No results					1.39588e+07	1.4078e+07	1.23939e+07	1.21979e+07	1.25117e+07	1.2101e+07	1.31146e+07	1.18501e+07	1.2291e+07	1.23223e+07	1.07244e+07	1.00553e+07	1.09784	0.134663	0.0843535	0.777778	0.791669
Com_1415_neg	MGDG O-24:6_16:1	C49 H82 O9	874.627	9.663	873.62	No results	Invalid mass	No results					3.66541e+06	3.70623e+06	3.77693e+06	3.01334e+06	3.83866e+06	3.22742e+06	2.67682e+06	3.3196e+06	3.29875e+06	2.92526e+06	3.27518e+06	3.20026e+06	1.13544	0.183249	0.0405582	0.805556	0.94332
Com_1423_pos	4-Guanidinobutyric acid	C5 H11 N3 O2	145.086	1.438	146.093	Full match	Full match	Full match	Organic acids and derivatives	Carboxylic acids and derivatives	Amino acids, peptides, and analogues	Gamma amino acids and derivatives	4.98348e+07	4.9017e+07	5.15134e+07	5.28951e+07	5.31332e+07	5.25182e+07	3.52473e+07	3.15547e+07	3.07562e+07	2.95015e+07	3.15875e+07	2.82578e+07	1.65277	0.724889	1.57E-06	1	1.86307
Com_143_neg	Glucose 1-phosphate	C6 H13 O9 P	260.03	1.215	259.022	Full match	Full match	Full match	Organic oxygen compounds	Organooxygen compounds	Carbohydrates and carbohydrate conjugates	Monosaccharide phosphates	1.09085e+08	1.13152e+08	1.17427e+08	1.15049e+08	119721667	1.12527e+08	1.08272e+08	1.12359e+08	1.12085e+08	1.07396e+08	1.11931e+08	1.07571e+08	1.04146	0.0586051	0.0349987	0.916667	0.290929
Com_1440_pos	LPE 18:1	C23 H46 N O7 P	479.303	9.671	480.31	No results	Full match	Full match	Lipids and lipid-like molecules	Glycerophospholipids	Glycerophosphoethanolamines	1-acyl-sn-glycero-3-phosphoethanolamines	1.89693e+07	2.01896e+07	1.92587e+07	1.72314e+07	1.98943e+07	2.04997e+07	2.46964e+07	2.53171e+07	2.4032e+07	2.65644e+07	2.25435e+07	2.27688e+07	0.795239	-0.330539	8.86E-05	1	1.11841
Com_1444_neg	L-Ascorbate	C6 H8 O6	176.032	1.266	211.001	No results	No results	Full match	Organoheterocyclic compounds	Dihydrofurans	Furanones	Butenolides	3.30457e+06	3.45823e+06	3.7786e+06	3.77027e+06	3.70096e+06	3.79034e+06	3.95633e+06	3.71219e+06	4.05261e+06	3.66878e+06	3.68929e+06	3.76534e+06	0.954406	-0.0673247	0.135154	0.611111	0.455409
Com_1447_pos	SNH	C13 H20 N6 O6	356.145	9.364	357.152	Full match	No results	No results					1.22124e+07	1.25781e+07	1.25142e+07	1.24533e+07	14726579	1.59024e+07	1.24147e+07	1.13061e+07	1.21981e+07	1.07713e+07	1.02473e+07	1.05025e+07	1.19198	0.253357	0.0121556	0.972222	0.724101
Com_145_neg	Glycerol 3-phosphate	C3 H9 O6 P	172.013	1.222	171.006	Full match	No results	Full match	Lipids and lipid-like molecules	Glycerophospholipids	Glycerophosphates	Glycerophosphates	1.04239e+08	1.07915e+08	1.1455e+08	1.15519e+08	1.15922e+08	1.11585e+08	1.08431e+08	1.12379e+08	1.13313e+08	1.05234e+08	1.10786e+08	1.05661e+08	1.02124	0.0303157	0.363151	0.666667	0.408131
Com_1460_pos	4-[(2-cyclohex-1-enylethyl)amino]-2H-chromen-2-one	C17 H19 N O2	269.14	6.269	270.147	Invalid mass	No results	No results					4.96568e+06	5.29443e+06	4.5783e+06	5.46301e+06	4.98816e+06	4.80489e+06	6.20972e+06	5.62944e+06	5.20659e+06	5.18612e+06	5.10156e+06	5.01313e+06	0.930377	-0.104113	0.124504	0.777778	0.482113
Com_1467_pos	Nicotinuric Acid	C8 H8 N2 O3	180.054	1.405	198.088	No results	No results	Full match	Organic acids and derivatives	Carboxylic acids and derivatives	Amino acids, peptides, and analogues	N-acyl-alpha amino acids	4.53916e+07	4.35505e+07	4.03812e+07	4.25875e+07	4.39669e+07	4.40241e+07	4.58838e+07	42566092	4.34514e+07	4.25168e+07	4.54718e+07	4.44901e+07	0.983061	-0.0246467	0.431441	0.583333	0.264355
Com_1468_pos	N1-[4-hydroxy-6-(methoxymethyl)pyrimidin-2-yl]acetamide	C8 H11 N3 O3	197.081	1.403	198.088	Full match	Full match	Full match					4.53916e+07	4.35505e+07	4.03812e+07	4.25875e+07	4.39669e+07	4.40241e+07	4.58838e+07	42566092	4.34514e+07	4.25168e+07	4.54718e+07	4.44901e+07	0.983061	-0.0246467	0.431441	0.583333	0.264355
Com_146_pos	3-Indoleacrylic acid	C11 H9 N O2	187.064	5.145	205.098	No results	No results	Full match	Organic acids and derivatives	Carboxylic acids and derivatives	Amino acids, peptides, and analogues	N-acyl-alpha amino acids	2741395145	2841201629	2693623212	2928905987	2894086390	2841974498	3593171445	3474917258	3132751665	3084969685	3194920213	3078890240	0.866131	-0.207343	0.00191705	1	1.42491
Com_1472_neg	LPA 20:4	C23 H39 O7 P	458.244	8.794	457.237	No results	Full match	No results	Lipids and lipid-like molecules	Glycerophospholipids	Glycerophosphates	1,2-diacylglycerol-3-phosphates	4.41565e+06	4.19052e+06	4.26873e+06	4.4215e+06	4.15201e+06	4.05635e+06	6.63732e+06	5.06616e+06	5.13146e+06	5.23084e+06	5.22069e+06	5.14171e+06	0.7865	-0.346482	0.00175695	1	0.484471
Com_1485_neg	Perfluorooctanoic acid (PFOA)	C8 H F15 O2	413.975	6.856	412.967	Full match	No results	No results	Organohalogen compounds	Alkyl halides	Alkyl fluorides	Perfluoroalkyl carboxylic acid and derivatives	4.33353e+06	4.14338e+06	4.65082e+06	4.45034e+06	4.57918e+06	4.51852e+06	3.55849e+06	3.65832e+06	3.43018e+06	3.54723e+06	3.36331e+06	3.32683e+06	1.27731	0.353106	9.44E-07	1	1.332
Com_1496_pos	PC O-16:1	C24 H48 N O7 P	493.318	8.523	494.325	No results	Full match	Full match					2277931715	2243376085	2130248658	2066297030	2030467850	1942070195	3041312778	2937760805	2895688652	2702542360	2890064200	2772460289	0.736109	-0.442009	3.40E-06	1	0.808013
Com_1501_neg	Acetylcarnitine	C9 H17 N O4	203.115	5.716	202.108	No results	No results	Full match	Lipids and lipid-like molecules	Fatty Acyls	Fatty acid esters	Acyl carnitines	4.86893e+06	4.69805e+06	5.60791e+06	4.67309e+06	5.35179e+06	5.42801e+06	4.66197e+06	4.34478e+06	4.37878e+06	4.57145e+06	4.01879e+06	4.02234e+06	1.17808	0.236435	0.00308866	1	1.36531
Com_150_pos	DL-Tryptophan	C11 H12 N2 O2	204.09	5.181	188.071	Full match	Full match	Full match	Organoheterocyclic compounds	Indoles and derivatives	Indolyl carboxylic acids and derivatives	Indolyl carboxylic acids and derivatives	3209658349	3356205412	3166195601	3467676046	3428169646	3366444967	4158505898	4130294818	3684112682	3634726697	3735529347	3578079575	0.872306	-0.197093	0.0024759	1	1.38271
Com_1513_neg	(±)9-HpODE	C18 H32 O4	312.231	7.041	311.223	Full match	No results	Full match					8.51607e+06	9.31595e+06	9.5638e+06	9.41927e+06	9.9472e+06	1.05683e+07	8.3076e+06	7.9502e+06	7.91643e+06	8.36329e+06	8.24393e+06	9.05198e+06	1.15044	0.202191	0.00365658	0.972222	1.42358
Com_1515_pos	N1-(2,3-dihydro-1,4-benzodioxin-2-ylmethyl)-2,2-dimethylpropanamide	C14 H19 N O3	249.135	6.012	250.142	Invalid mass	No results	No results					863807	1.18717e+06	921924	921010	1.07917e+06	963341	1.85358e+06	1.21441e+06	1.04436e+06	962965	1.0186e+06	918754	0.846527	-0.240373	0.26224	0.666667	0.317708
Com_1521_neg	Gly-Ile	C8 H16 N2 O3	188.115	5.138	187.108	No results	Full match	Full match	Organic acids and derivatives	Carboxylic acids and derivatives	Amino acids, peptides, and analogues	Dipeptides	1.27652e+06	1.29947e+06	1.30244e+06	1.22947e+06	1.49777e+06	1.84464e+06	4.66952e+06	4.20084e+06	3.93902e+06	4.33621e+06	4.09194e+06	4.51861e+06	0.32809	-1.60784	1.13E-06	1	1.49716
Com_1538_pos	13,14-Dihydro prostaglandin E1	C20 H36 O5	338.244	7.672	339.252	Invalid mass	No results	No results	Lipids and lipid-like molecules	Fatty Acyls	Eicosanoids	Prostaglandins and related compounds	2.50991e+07	2.46776e+07	2.33818e+07	2.31951e+07	2.60721e+07	2.40277e+07	3.35396e+07	3.16194e+07	2.84708e+07	2.79279e+07	2.88836e+07	3.30942e+07	0.797956	-0.325618	0.000375567	1	1.54306
Com_1540_pos	Terephthalic Acid	C8 H6 O4	166.026	1.233	350.085	No results	No results	Full match	Organic acids and derivatives	Carboxylic acids and derivatives	Dicarboxylic acids and derivatives	Dicarboxylic acids and derivatives	2.87786e+06	2.65727e+06	2.81729e+06	2.53646e+06	2.59191e+06	2.51957e+06	3.32009e+06	3.09878e+06	3.33215e+06	3.40839e+06	2.98569e+06	2.71134e+06	0.848536	-0.236952	0.00424168	0.944444	1.28698
Com_1554_pos	L-Tryptophan	C11 H12 N2 O2	204.091	1.402	205.098	No results	No results	Full match	Organoheterocyclic compounds	Indoles and derivatives	Indolyl carboxylic acids and derivatives	Indolyl carboxylic acids and derivatives	2.77358e+06	3.02563e+06	2.54459e+06	2.58734e+06	2.49214e+06	3.08058e+06	1.78652e+06	1.46564e+06	1.35716e+06	1.41631e+06	2.74141e+06	1.49589e+06	1.6081	0.685361	0.00420042	0.916667	0.97705
Com_1555_pos	1,2-dihydroxyheptadec-16-yn-4-yl acetate	C19 H34 O4	343.273	6.817	344.281	Invalid mass	Invalid mass	No results					1.14212e+06	1.2755e+06	1.26334e+06	1.51454e+06	1.53318e+06	1.42062e+06	2.99743e+06	3.02321e+06	2.48573e+06	2.61785e+06	2.64035e+06	2.7233e+06	0.49426	-1.01666	7.60E-07	1	1.86106
Com_1557_pos	Thiamine	C12 H16 N4 O S	264.105	1.265	265.112	Full match	Full match	No results	Organoheterocyclic compounds	Diazines	Pyrimidines and pyrimidine derivatives	Thiamines	1.86345e+08	1.54955e+08	1.57505e+08	1.76465e+08	1.58285e+08	1.76379e+08	1.80805e+08	1.61662e+08	1.59605e+08	1.54103e+08	1.55757e+08	1.40651e+08	1.06021	0.0843446	0.228478	0.666667	0.468896
Com_155_pos	Prostaglandin E1	C20 H34 O5	354.239	6.998	355.246	No results	No results	Full match	Lipids and lipid-like molecules	Fatty Acyls	Eicosanoids	Prostaglandins and related compounds	320769	260555	283606	208617	272503	260276	424307	717476	335942	971877	296526	309283	0.525731	-0.927602	0.0420557	0.944444	1.15397
Com_1560_pos	LPC O-18:1	C26 H54 N O6 P	507.371	10.246	508.378	No results	Full match	No results					2.88586e+07	2.66648e+07	2.16216e+07	2.49769e+07	2.30579e+07	2.34851e+07	2.80758e+07	3.0096e+07	3.17412e+07	2.81862e+07	2.78023e+07	2.55877e+07	0.866905	-0.206054	0.021776	0.861111	0.439241
Com_1564_pos	PC O-20:3	C28 H52 N O7 P	545.35	9.164	546.357	No results	Full match	No results					9.10034e+06	5.51313e+06	7.83928e+06	7.53797e+06	7.16079e+06	8.05872e+06	1.00753e+07	8.27671e+06	7.8899e+06	7.68275e+06	9.09689e+06	7.26358e+06	0.899078	-0.153481	0.218589	0.694444	0.258289
Com_1565_pos	1-Methylhistidine	C7 H11 N3 O2	169.086	1.203	170.093	Full match	Full match	Full match	Organic acids and derivatives	Carboxylic acids and derivatives	Amino acids, peptides, and analogues	Histidine and derivatives	2.40323e+07	2.20777e+07	2.24594e+07	2.44033e+07	2.37386e+07	2.45423e+07	4.16473e+07	3.59406e+07	4.10387e+07	3.60489e+07	3.00183e+07	3.4773e+07	0.643622	-0.635715	0.000120287	1	1.20378
Com_1566_pos	1,4-Dihydro-1-Methyl-4-Oxo-3-Pyridinecarboxamide	C7 H8 N2 O2	152.059	1.205	170.093	No results	No results	Full match					2.40323e+07	2.20777e+07	2.24594e+07	2.44033e+07	2.37386e+07	2.45423e+07	4.16473e+07	3.59406e+07	4.10387e+07	3.60489e+07	3.00183e+07	3.4773e+07	0.643622	-0.635715	0.000120287	1	1.20378
Com_1567_pos	4-(pentyloxy)benzene-1-carbohydrazide	C12 H18 N2 O2	222.135	5.422	223.142	Invalid mass	No results	No results					1.90392e+06	1.58498e+06	1.74079e+06	1.67291e+06	1.93108e+06	1.81112e+06	2.14248e+06	1.92805e+06	1.99125e+06	1.79527e+06	1.80348e+06	2.00357e+06	0.912611	-0.131928	0.0521286	0.805556	0.22067
Com_1589_pos	Argininosuccinic acid	C10 H18 N4 O6	290.123	1.411	291.13	Full match	Full match	Full match	Organic acids and derivatives	Carboxylic acids and derivatives	Amino acids, peptides, and analogues	Aspartic acid and derivatives	1.9861e+07	1.87927e+07	1.84723e+07	1.95772e+07	1.93641e+07	2.03206e+07	1.00921e+07	9.7206e+06	9.61706e+06	9.42855e+06	9.24924e+06	9.09268e+06	2.03475	1.02485	1.26E-11	1	1.32368
Com_158_neg	Uric acid	C5 H4 N4 O3	168.028	1.751	167.02	Full match	Full match	Full match	Organoheterocyclic compounds	Imidazopyrimidines	Purines and purine derivatives	Xanthines	2.29372e+08	110151034	2.42654e+08	2.0612e+08	2.022e+08	253190642	106221727	1.11653e+08	1.97646e+08	1.07513e+08	1.53387e+08	1.54365e+08	1.497	0.582075	0.035434	0.888889	1.03322
Com_1591_pos	N4-Acetylsulfamethoxazole	C12 H13 N3 O4 S	295.063	4.983	296.07	Full match	No results	No results	Benzenoids	Benzene and substituted derivatives	Benzenesulfonamides	Benzenesulfonamides	1.70404e+06	1.7409e+06	1.58911e+06	1.83565e+06	1.69327e+06	1.68297e+06	2.23687e+06	2.06527e+06	2.29401e+06	2.13848e+06	2.06573e+06	2.02269e+06	0.799024	-0.323689	1.19E-05	1	1.31716
Com_160_neg	Lysops 22:6	C28 H44 N O9 P	569.274	8.851	568.267	No results	No results	Full match	Lipids and lipid-like molecules	Glycerophospholipids	Glycerophosphoethanolamines	2-acyl-sn-glycero-3-phosphoethanolamines	82391069	8.45428e+07	8.32556e+07	8.40408e+07	8.70164e+07	8.51971e+07	4.17456e+06	8.17163e+07	8.20815e+07	8.02184e+07	7.66591e+07	7.95995e+07	1.25218	0.324443	0.318475	1	0.696666
Com_160_pos	CAR 18:2	C25 H46 N O4	423.336	7.732	424.343	No results	Invalid mass	No results					1.59791e+07	1.54345e+07	15592130	1.53924e+07	1.47263e+07	1.52744e+07	2.33631e+07	2.29124e+07	2.14378e+07	2.10929e+07	2.15765e+07	2.06146e+07	0.705348	-0.503592	4.34E-07	1	1.77732
Com_1613_neg	Tretinoin	C20 H28 O2	300.209	8.927	299.201	Full match	Full match	Full match	Lipids and lipid-like molecules	Prenol lipids	Retinoids	Retinoids	3.68963e+06	3.48399e+06	3.55762e+06	3.48185e+06	3.99653e+06	3.80302e+06	3.11328e+06	3.44203e+06	3.27408e+06	3.15896e+06	3.03844e+06	3.73055e+06	1.11415	0.155944	0.0186579	0.888889	1.19665
Com_1618_neg	2,3-Dinor-8-epi-prostaglandin F2α	C18 H30 O5	326.21	6.682	325.202	Full match	No results	No results	Lipids and lipid-like molecules	Fatty Acyls	Eicosanoids	Prostaglandins and related compounds	4.54573e+06	4.64182e+06	4.85189e+06	4.96858e+06	5.05038e+06	5.39826e+06	2.63307e+06	2.44734e+06	2.58554e+06	2.74753e+06	2.62919e+06	2.86817e+06	1.85136	0.888583	6.30E-09	1	1.8201
Com_1628_pos	Phosphoethanolamine	C2 H8 N O4 P	141.02	1.228	142.027	No results	No results	Full match	Organic acids and derivatives	Organic phosphoric acids and derivatives	Phosphate esters	Phosphoethanolamines	1.4921e+07	1.26794e+07	1.60306e+07	1.53371e+07	1.61034e+07	1.43777e+07	1.52445e+07	1.31088e+07	1.50057e+07	1.40118e+07	1.2914e+07	1.32679e+07	1.07057	0.0983829	0.181117	0.722222	0.670086
Com_1634_neg	Kynurenic acid	C10 H7 N O3	189.042	2.24	188.035	Full match	No results	Full match	Organoheterocyclic compounds	Quinolines and derivatives	Quinoline carboxylic acids	Quinoline carboxylic acids	5.39188e+06	5.96406e+06	6.36501e+06	6.21437e+06	6.07845e+06	6.16674e+06	6.22585e+06	6.16672e+06	5.70284e+06	5.54923e+06	5.91427e+06	6.38607e+06	1.00655	0.00942262	0.848817	0.527778	0.0460362
Com_1645_pos	N~1~,N~4~-bis(3-chloro-4-methylphenyl)but-2-enediamide	C18 H16 Cl2 N2 O2	362.054	5.641	363.062	Invalid mass	No results	No results					1.94266e+06	1.3643e+06	1.50898e+06	1.60382e+06	1.53137e+06	1.21047e+06	2.14603e+06	2.0816e+06	1.80316e+06	2.08002e+06	1.93448e+06	2.13353e+06	0.752256	-0.410704	0.00459283	0.944444	1.44908
Com_1647_pos	1-(2-pyridin-2-yldiazenyl)-2-naphthol	C15 H11 N3 O	249.087	4.824	250.094	Invalid mass	No results	No results					1.39893e+07	1.19662e+07	1.36087e+07	1.38504e+07	1.35382e+07	1.18761e+07	1.9621e+07	1.6921e+07	18239180	1.73443e+07	1.68188e+07	1.50503e+07	0.758009	-0.399713	0.000184279	1	0.969319
Com_1653_neg	MGDG O-28:6_18:1	C55 H94 O9	958.72	10.514	957.713	No results	Invalid mass	No results					3.11076e+06	2.74698e+06	2.97492e+06	2.57525e+06	2.04237e+06	1.97496e+06	2.6213e+06	2.42331e+06	2.64959e+06	2.25348e+06	2.36242e+06	2.77719e+06	1.0224	0.0319599	0.910325	0.555556	0.0313807
Com_1674_neg	LPS 14:0	C20 H40 N O9 P	469.244	8.49	468.237	No results	Full match	No results	Lipids and lipid-like molecules	Glycerophospholipids	Glycerophosphoserines	Phosphatidylserines	3.7252e+06	4.21133e+06	3.83891e+06	3.84919e+06	4.02887e+06	3.89979e+06	4.60003e+06	4.31293e+06	4.06542e+06	4.67883e+06	4.18391e+06	4.29421e+06	0.901205	-0.150072	0.00479143	0.944444	1.17794
Com_1686_pos	PC O-16:0	C24 H50 N O7 P	495.334	9.2	496.341	No results	Full match	Full match					4263512585	3820374993	3809951526	3973520415	3614521738	3773823974	4694967063	3992431975	4028279452	3495427442	4359827292	3635350682	0.96073	-0.0577969	0.492739	0.638889	0.151047
Com_1697_pos	Methyltestosterone	C20 H30 O2	302.224	10.225	303.231	No results	No results	Full match	Lipids and lipid-like molecules	Steroids and steroid derivatives	Androstane steroids	Androgens and derivatives	952772	869052	784982	667352	2.16646e+06	1.77451e+06	861709	767101	766682	949464	979065	868968	1.3894	0.47446	0.286706	0.638889	0.612691
Com_169_neg	L-Threonic acid	C4 H8 O5	136.036	1.3	135.029	Invalid mass	Invalid mass	No results	Organic oxygen compounds	Organooxygen compounds	Carbohydrates and carbohydrate conjugates	Sugar acids and derivatives	3.82556e+07	4.22683e+07	4.61832e+07	4.42025e+07	4.38146e+07	4.64122e+07	3.78712e+07	3.68251e+07	3.83429e+07	3.77591e+07	3.64692e+07	3.71349e+07	1.1637	0.218716	0.00291667	0.972222	0.309037
Com_169_pos	Isoquinoline	C9 H7 N	129.058	5.178	130.066	Full match	No results	No results	Organoheterocyclic compounds	Isoquinolines and derivatives	Not available	Isoquinolines and derivatives	3.8588e+07	3.65291e+07	3.75796e+07	3.85248e+07	3.85107e+07	3.88413e+07	4.45917e+07	4.65337e+07	4.00202e+07	4.10888e+07	4.20419e+07	3.89689e+07	0.902578	-0.147877	0.0124752	1	1.20165
Com_16_neg	D-Ribose	C5 H10 O5	150.052	1.274	149.045	No results	No results	Full match	Organic oxygen compounds	Organooxygen compounds	Carbohydrates and carbohydrate conjugates	Pentoses	2.1574e+07	2.17596e+07	2.32869e+07	2.66034e+07	2.32675e+07	2.33424e+07	1.90665e+07	2.21286e+07	2.18952e+07	2.16754e+07	2.11151e+07	2.13845e+07	1.09876	0.135873	0.035886	0.861111	1.13048
Com_1701_pos	ethyl 4-amino-2-(methylsulfanyl)-1,3-thiazole-5-carboxylate	C7 H10 N2 O2 S2	218.02	1.271	219.027	Invalid mass	No results	No results					8.54575e+07	6.71322e+07	8.06056e+07	6.14972e+07	6.76483e+07	7.73414e+07	7.27552e+07	7.15043e+07	5.82749e+07	6.95226e+07	6.13199e+07	7.84735e+06	1.28854	0.365741	0.268516	0.75	0.579462
Com_170_neg	3-Methylglutaric acid	C6 H10 O4	146.057	3.344	145.05	Invalid mass	Invalid mass	No results	Lipids and lipid-like molecules	Fatty Acyls	Fatty acids and conjugates	Methyl-branched fatty acids	141055792	1.53793e+08	167776247	1.58553e+08	1.7112e+08	1.72731e+08	1.27589e+08	1.17904e+08	1.30264e+08	125798301	1.24155e+08	1.23084e+08	1.28878	0.366002	0.000182826	1	1.53871
Com_171_neg	4-Oxoproline	C5 H7 N O3	129.042	2.131	128.034	Invalid mass	No results	No results	Organic acids and derivatives	Carboxylic acids and derivatives	Amino acids, peptides, and analogues	Proline and derivatives	1.60698e+08	1.4194e+08	1.63694e+08	1.56543e+08	1.55213e+08	1.64568e+08	1.64335e+08	1.62246e+08	1.46025e+08	1.81984e+08	1.71744e+08	1.82014e+08	0.934851	-0.0971913	0.141266	0.777778	0.849657
Com_1728_pos	Υ-Aminobutyric acid (GABA)	C4 H9 N O2	103.064	1.278	104.071	Invalid mass	Invalid mass	No results	Organic acids and derivatives	Carboxylic acids and derivatives	Amino acids, peptides, and analogues	Gamma amino acids and derivatives	8.43368e+08	7.86319e+08	7.98563e+08	8.94098e+08	8.24945e+08	956990168	8.63556e+08	7.8928e+08	7.45479e+08	6.77514e+08	6.51468e+08	674178928	1.15968	0.213721	0.0211723	0.861111	1.17678
Com_173_pos	3,4-Dihydroxyphenylpropionic acid	C9 H10 O4	164.048	2.456	182.082	Invalid mass	No match	No match	Phenylpropanoids and polyketides	Phenylpropanoic acids	Not available	Phenylpropanoic acids	270699352	2.6037e+08	2.49318e+08	2.66006e+08	2.71033e+08	2.70129e+08	4.09302e+08	3.75959e+08	384636715	3.40614e+08	3.2181e+08	3.49426e+08	0.727653	-0.458677	0.000132494	1	1.80399
Com_174_neg	LPC 18:3	C26 H48 N O7 P	563.323	8.551	562.316	No results	Invalid mass	No results	Lipids and lipid-like molecules	Glycerophospholipids	Glycerophosphocholines	Phosphocholines	9.37313e+07	9.41851e+07	8.09681e+07	8.69358e+07	8.47085e+07	8.45963e+07	9.64892e+07	9.48296e+07	9.61642e+07	9.59388e+07	9.73253e+07	9.8535e+07	0.90651	-0.141605	0.00925823	1	0.721295
Com_174_pos	L-Tyrosine	C9 H11 N O3	181.075	2.475	182.082	Full match	Full match	Full match	Organic acids and derivatives	Carboxylic acids and derivatives	Amino acids, peptides, and analogues	Tyrosine and derivatives	270699352	2.6037e+08	2.49318e+08	2.66006e+08	2.71033e+08	2.70129e+08	4.09302e+08	3.75959e+08	384636715	3.40614e+08	3.2181e+08	3.49426e+08	0.727653	-0.458677	0.000132494	1	1.80399
Com_1770_neg	all-cis-4,7,10,13,16-Docosapentaenoic acid	C22 H34 O2	330.256	10.228	329.249	Full match	No results	Full match	Lipids and lipid-like molecules	Fatty Acyls	Fatty acids and conjugates	Very long-chain fatty acids	3.61558e+06	3.59945e+06	3.59236e+06	3.57923e+06	3.42248e+06	3.18845e+06	2.89262e+06	2.85014e+06	2.73301e+06	2.61421e+06	2.67656e+06	2.93425e+06	1.25728	0.330305	8.82E-06	1	1.25834
Com_1772_pos	N-Desmethyltramadol	C15 H23 N O2	249.171	6.275	250.179	Invalid mass	No results	No results	Benzenoids	Phenol ethers	Anisoles	Anisoles	9.32844e+06	1.03637e+07	8.5907e+06	1.00559e+07	9.60988e+06	8.79483e+06	1.12804e+07	9.7829e+06	9.00997e+06	9.8708e+06	9.82956e+06	9.75384e+06	0.953232	-0.069101	0.282576	0.666667	0.341965
Com_177_neg	Hydroxykynurenine	C10 H12 N2 O4	224.08	2.251	223.072	Full match	Full match	Full match	Organic oxygen compounds	Organooxygen compounds	Carbonyl compounds	Alkyl-phenylketones	1.27914e+08	1.37668e+08	1.48018e+08	1.44792e+08	1.42493e+08	1.39069e+08	1.49114e+08	1.4314e+08	1.33122e+08	1.34394e+08	1.39033e+08	1.46097e+08	0.994147	-0.00846881	0.832256	0.527778	0.0433971
Com_178_neg	Galacturonic acid	C6 H10 O7	194.042	1.3	193.035	Full match	Not the top hit	Full match	Organic oxygen compounds	Organooxygen compounds	Carbohydrates and carbohydrate conjugates	Glucuronic acid derivatives	6.02279e+07	6.222e+07	6.72426e+07	6.78775e+07	6.78494e+07	6.86587e+07	5.19945e+07	5.39824e+07	5.41469e+07	3.98413e+07	5.08758e+07	3.97426e+07	1.35615	0.439521	0.00238348	1	0.573378
Com_17_neg	LPC 16:1	C24 H48 N O7 P	539.322	8.743	538.315	No results	Invalid mass	No results	Lipids and lipid-like molecules	Glycerophospholipids	Glycerophosphocholines	Phosphocholines	1117057919	1131426075	1115086638	1146753960	1168810368	1144445497	1348843702	1331993347	1326339406	1329331822	1324754161	1364174557	0.850244	-0.234051	2.94E-08	1	1.4791
Com_17_pos	Guanine	C5 H5 N5 O	151.05	3.424	152.057	Full match	Full match	Full match	Organoheterocyclic compounds	Imidazopyrimidines	Purines and purine derivatives	Purines and purine derivatives	2.51504e+08	1.56079e+08	234088449	2.51623e+08	9.75031e+07	1.497e+08	1.79904e+08	1.76675e+08	1.55891e+08	1.57658e+08	1.5238e+08	1.4073e+08	1.18402	0.243699	0.494639	0.611111	0.450902
Com_1800_neg	Gly-Phe	C11 H14 N2 O3	222.1	5.204	221.093	No results	No results	Full match	Organic acids and derivatives	Carboxylic acids and derivatives	Amino acids, peptides, and analogues	Peptides	844819	992875	933853	1.27047e+06	1.07862e+06	1.22118e+06	2.88909e+06	2.85964e+06	2.76634e+06	2.90224e+06	3.00865e+06	3.18992e+06	0.360006	-1.47391	5.14E-06	1	1.4505
Com_1800_pos	5-methyl-3-phenyl-4-(1H-pyrazol-5-yl)isoxazole	C13 H11 N3 O	247.07	1.395	248.077	Invalid mass	No results	No results					2.32334e+07	2.28505e+07	2.15763e+07	2.30185e+07	2.32123e+07	2.3215e+07	2.92389e+07	3.00221e+07	2.93242e+07	2.77659e+07	2.8705e+07	2.83523e+07	0.790653	-0.338883	5.10E-08	1	0.941772
Com_1805_pos	N-Acetyl-D-galactosamine	C8 H15 N O6	221.09	1.349	222.098	Full match	Full match	Full match	Organic oxygen compounds	Organooxygen compounds	Carbohydrates and carbohydrate conjugates	Acylaminosugars	4.64221e+06	3.17656e+06	3.95172e+06	4.21448e+06	4.03747e+06	3.83331e+06	5.67163e+06	5.05404e+06	4.09643e+06	3.58896e+06	3.78937e+06	4.42664e+06	0.895921	-0.158556	0.269179	0.638889	0.52954
Com_1820_neg	IDP	C10 H14 N4 O11 P2	428.014	3.462	427.007	No results	No results	Full match	Nucleosides, nucleotides, and analogues	Purine nucleotides	Purine ribonucleotides	Purine ribonucleoside diphosphates	4.34515e+06	5.75109e+06	3.69562e+06	6.20173e+06	5.8168e+06	6.81804e+06	6.48682e+06	6.19143e+06	7.14546e+06	6.30575e+06	5.27437e+06	3.57151e+06	0.932899	-0.100208	0.637687	0.611111	0.322475
Com_1821_pos	4-OHE2-1-N7Gua	C23 H27 N5 O4	437.215	9.234	438.222	Invalid mass	No results	No results	Lipids and lipid-like molecules	Steroids and steroid derivatives	Estrane steroids	Estrogens and derivatives	2.12508e+06	2.62346e+06	3.56908e+06	3.10051e+06	2.85909e+06	2.99223e+06	2.6331e+06	1.61775e+06	1.2404e+06	1.05973e+06	3.7095e+06	1.58846e+06	1.45747	0.543465	0.0631589	0.777778	0.979218
Com_1849_neg	LPE 13:0	C18 H38 N O7 P	411.239	7.858	410.232	No results	Full match	Full match	Lipids and lipid-like molecules	Glycerophospholipids	Glycerophosphoethanolamines	1-acyl-sn-glycero-3-phosphoethanolamines	3.08803e+06	3.99559e+06	3.99136e+06	3.44008e+06	3.53654e+06	4.31948e+06	3.88029e+06	4.95051e+06	4.76007e+06	3.89095e+06	3.78033e+06	3.96667e+06	0.886727	-0.173438	0.113226	0.666667	0.610845
Com_1851_pos	PC O-20:4	C28 H50 N O7 P	543.334	8.778	544.341	No results	Full match	Full match					1.86673e+08	1.81844e+08	184042342	1.59533e+08	1.38557e+08	1.54332e+08	2.60404e+08	1.60263e+08	2.3566e+08	2.23459e+08	2.45356e+08	2.24003e+08	0.744903	-0.424875	0.00795232	0.916667	0.643643
Com_1852_pos	DPK	C15 H26 N4 O6	340.172	9.361	341.18	Invalid mass	No results	No results					4.61421e+06	4.70255e+06	4.69946e+06	4.7173e+06	4.65799e+06	4.68371e+06	4.32777e+06	4.06553e+06	3.99797e+06	3.11919e+06	3.22311e+06	3.30348e+06	1.274	0.349367	0.00724185	1	1.27272
Com_185_neg	Ethyl-β-D-glucuronide	C8 H14 O7	222.074	1.305	221.066	Full match	Full match	No results	Organic oxygen compounds	Organooxygen compounds	Carbohydrates and carbohydrate conjugates	O-glucuronides	6.68736e+07	6.77609e+07	7.15541e+07	7.22457e+07	7.22624e+07	7.40443e+07	6.74534e+07	6.71198e+07	6.65308e+07	6.50594e+07	6.23901e+07	6.56435e+07	1.07748	0.107666	0.00503408	0.944444	0.415785
Com_1874_neg	N-(4-chlorophenyl)-N'-(2-phenoxyphenyl)urea	C19 H15 Cl N2 O2	338.085	1.405	337.078	Invalid mass	No results	No results					2.48616e+06	2.4164e+06	2.7348e+06	2.53374e+06	2.98603e+06	2.81185e+06	1.6539e+06	1.69752e+06	1.82158e+06	1.91781e+06	1.64685e+06	1.37682e+06	1.57883	0.658851	2.01E-05	1	1.4648
Com_1876_pos	Xanthurenic acid	C10 H7 N O4	205.038	5.221	206.045	Full match	No results	Full match	Organoheterocyclic compounds	Quinolines and derivatives	Quinoline carboxylic acids	Quinoline carboxylic acids	2197621381	2387358572	2264014464	2415143481	2355500641	2446017416	2512489317	2517992409	2463858988	2307478438	2372884714	2272318230	0.973602	-0.0385953	0.304275	0.694444	0.257659
Com_1878_pos	CAR 12:1	C19 H36 N O4	341.257	6.545	342.264	No results	Invalid mass	No results					1.53292e+06	1.36224e+06	1.26028e+06	1.38167e+06	1.52047e+06	1.3529e+06	3.47086e+06	3.41331e+06	3.00211e+06	2.89843e+06	2.92852e+06	2.75207e+06	0.455475	-1.13456	3.38E-08	1	1.88193
Com_18_neg	LPE 20:5	C25 H42 N O7 P	499.27	8.387	498.262	No results	Full match	No results	Lipids and lipid-like molecules	Glycerophospholipids	Glycerophosphoethanolamines	1-acyl-sn-glycero-3-phosphoethanolamines	1228552508	1239537613	1222143441	1241597493	1317649927	1237055602	1050177898	1083239172	9.91145e+08	1062581756	1059998312	1097054146	1.18006	0.238861	5.66E-06	1	1.27476
Com_1914_pos	Trehalose	C12 H22 O11	342.117	1.31	381.08	No results	No results	Full match	Organic oxygen compounds	Organooxygen compounds	Carbohydrates and carbohydrate conjugates	O-glycosyl compounds	3.78641e+07	3.32063e+07	3.16473e+07	3.05802e+07	3.20414e+07	3.15474e+07	3.72689e+07	3.27974e+07	2.83534e+07	2.93503e+07	3.17394e+07	2.91369e+07	1.04368	0.0616835	0.41111	0.666667	0.212522
Com_1918_pos	1-(3,4-dimethoxyphenyl)ethan-1-one oxime	C10 H13 N O3	217.072	4.822	218.08	Invalid mass	No results	No results					3.78254e+07	3.30679e+07	3.65949e+07	3.73709e+07	3.64491e+07	3.33751e+07	3.62773e+07	407830	3.51032e+07	3.22015e+07	3.26808e+07	3.34006e+07	1.26231	0.336072	0.333201	0.833333	0.647203
Com_1923_pos	methyl 2-methyl-5-{[3-(1,3-oxazol-5-yl)anilino]sulfonyl}-3-furoate	C16 H14 N2 O6 S	362.054	5.494	363.062	Invalid mass	No results	No results					531243	400027	321341	393163	407085	352507	1.00687e+06	860919	869874	785363	774374	723494	0.479071	-1.06169	1.12E-05	1	1.82926
Com_1933_pos	2,4-Dimethylbenzaldehyde	C9 H10 O	152.084	6.44	135.081	Invalid mass	No results	No results	Benzenoids	Benzene and substituted derivatives	Benzoyl derivatives	Benzoyl derivatives	5.77697e+08	5.41941e+08	5.32213e+08	5.64209e+08	5.4665e+08	5.53231e+08	4.72246e+08	4.65936e+08	4.54723e+08	4.41681e+08	4.24751e+08	4.36919e+08	1.22983	0.29846	2.83E-06	1	1.39543
Com_1947_neg	5-Hydroxytryptophol	C10 H11 N O2	177.078	4.833	176.071	No results	No results	Full match	Organoheterocyclic compounds	Indoles and derivatives	Hydroxyindoles	Hydroxyindoles	2.20312e+06	2.17021e+06	2.3387e+06	2.42495e+06	2.33506e+06	2.49433e+06	2.48021e+06	2.58833e+06	2.10586e+06	2.35613e+06	2.1842e+06	2.56028e+06	0.978379	-0.0315347	0.638729	0.611111	0.167257
Com_1954_pos	LPC 17:0-SN1	C25 H52 N O7 P	509.35	9.748	510.357	No results	Full match	Full match					1.03254e+08	9.89775e+07	107365111	5.21738e+07	1.03676e+08	1.0457e+08	1.2732e+08	1.33706e+08	1.08552e+08	1.37541e+08	1.36576e+08	1.44762e+08	0.722954	-0.468024	0.0274528	1	1.24224
Com_1957_pos	6,6-dimethyl-4-piperidino-5,6-dihydro-2H-thiine-2-thione	C12 H19 N S2	241.096	1.406	242.103	Full match	No results	No results					4.61215e+06	4.36961e+06	4.75625e+06	4.14992e+06	4.65515e+06	4.7407e+06	8.45441e+06	9.27064e+06	9.88421e+06	9.42111e+06	8.76007e+06	8.72971e+06	0.500435	-0.998746	1.21E-09	1	1.91689
Com_1960_neg	Lactitol	C12 H24 O11	344.132	1.315	343.125	No results	No results	Full match	Lipids and lipid-like molecules	Fatty Acyls	Fatty acyl glycosides	Fatty acyl glycosides of mono- and disaccharides	4.3881e+06	4.63251e+06	4.79332e+06	5.0835e+06	4.90035e+06	4.84302e+06	3.75194e+06	3.70244e+06	3.84144e+06	3.69763e+06	3.73473e+06	4.19808e+06	1.24926	0.321071	1.55E-05	1	0.500051
Com_1964_pos	Asp-Phe methyl ester	C14 H18 N2 O5	294.122	5.344	295.129	No results	No results	Full match					811447	714722	764758	797328	666030	780407	863971	784532	872777	672471	851318	824772	0.931179	-0.10287	0.198812	0.805556	0.453328
Com_1968_neg	LPS 18:4	C24 H40 N O9 P	517.244	8.108	516.237	No results	Full match	No results	Lipids and lipid-like molecules	Glycerophospholipids	Glycerophosphoserines	Phosphatidylserines	3.9135e+06	3.78621e+06	3.65535e+06	3.73432e+06	4.26179e+06	4.2003e+06	4.61725e+06	4.96314e+06	4.44838e+06	4.79004e+06	4.36906e+06	4.79558e+06	0.841621	-0.248758	0.000437394	1	1.24293
Com_196_pos	N6-Succinyl Adenosine	C14 H17 N5 O8	383.108	4.996	384.116	No results	No results	Full match	Nucleosides, nucleotides, and analogues	Purine nucleosides	Not available	Purine nucleosides	1.15869e+07	1.22218e+07	1.10859e+07	1.1703e+07	1.16355e+07	1.17616e+07	1.64078e+07	1.52352e+07	1.57283e+07	1.4997e+07	1.40789e+07	1.4386e+07	0.770585	-0.375974	1.12E-05	1	1.64679
Com_1978_pos	Vitamin A	C20 H30 O	286.23	8.689	269.227	No results	No results	Full match	Lipids and lipid-like molecules	Prenol lipids	Retinoids	Retinoids	1.29814e+06	850261	1.07725e+06	879910	684356	681280	890739	1.03656e+06	764696	851595	1.08008e+06	858732	0.997957	-0.00295048	0.853065	0.583333	0.0727626
Com_1982_neg	(R)-3-Hydroxy myristic acid	C14 H28 O3	244.204	7.879	243.197	Full match	No results	No results	Lipids and lipid-like molecules	Fatty Acyls	Fatty acids and conjugates	Long-chain fatty acids	2.80957e+06	2.91163e+06	2.97213e+06	3.43731e+06	3.22374e+06	3.29054e+06	2.31439e+06	2.12249e+06	2.58556e+06	2.21028e+06	2.26244e+06	2.41955e+06	1.33994	0.422173	5.16E-05	1	1.18385
Com_1985_pos	Decanoylcarnitine	C17 H33 N O4	315.241	6.343	316.249	Full match	Invalid mass	No results	Lipids and lipid-like molecules	Fatty Acyls	Fatty acid esters	Acyl carnitines	341723	392671	363695	354567	374228	422742	698013	771247	727428	577034	665014	548534	0.564202	-0.825717	1.87E-05	1	1.78307
Com_1990_neg	LPE 15:1	C20 H40 N O7 P	437.255	8.198	436.247	No results	Full match	No results	Lipids and lipid-like molecules	Glycerophospholipids	Glycerophosphoethanolamines	1-acyl-sn-glycero-3-phosphoethanolamines	2.99036e+06	2.88604e+06	2.62837e+06	2.83722e+06	2.92145e+06	2.95152e+06	4.16342e+06	2.96345e+06	3.69652e+06	4.3564e+06	3.00108e+06	3.9003e+06	0.779622	-0.359153	0.0148151	0.972222	1.22489
Com_1998_neg	FAHFA 20:4/20:4	C40 H62 O4	606.463	9.897	605.456	No results	Full match	No results					1.36817e+06	1.2595e+06	1.40287e+06	1.3357e+06	1.34013e+06	1.53863e+06	1.56145e+06	1.03709e+06	1.58044e+06	1.34535e+06	1.30189e+06	1.22581e+06	1.02396	0.0341649	0.661796	0.555556	0.119762
Com_19_neg	Gluconic acid	C6 H12 O7	196.058	1.272	195.05	Full match	No results	Full match	Organic oxygen compounds	Organooxygen compounds	Carbohydrates and carbohydrate conjugates	Sugar acids and derivatives	9.29156e+08	9.61481e+08	1025102793	1024765624	1049544621	281507	1039997247	1010367374	1017039173	1018358805	9.55394e+08	9.88245e+08	0.827666	-0.272879	0.360838	0.527778	0.578605
Com_1_neg	LPE 16:1	C21 H42 N O7 P	451.269	8.614	450.262	No results	Full match	No results	Lipids and lipid-like molecules	Glycerophospholipids	Glycerophosphoethanolamines	1-acyl-sn-glycero-3-phosphoethanolamines	4052079533	3946119870	1126123591	4113797389	3848439688	3894104740	4233939775	4352806741	4771634915	4408125850	7039888536	4597844275	0.713525	-0.486964	0.118732	1	0.960863
Com_2007_pos	N6-Me-dA	C11 H15 N5 O3	283.127	1.316	266.124	Invalid mass	No results	No results	Nucleosides, nucleotides, and analogues	Purine nucleosides	Purine 2'-deoxyribonucleosides	Purine 2'-deoxyribonucleosides	3.33273e+08	3.20918e+08	3.15746e+08	3.30078e+08	3.34687e+08	3.35061e+08	3.79352e+08	3.78034e+08	3.11693e+08	2.9876e+08	2.97462e+08	3.06063e+08	0.999189	-0.00117111	0.927137	0.666667	0.0546081
Com_2062_pos	5,6-dimethyl-4-oxo-4H-pyran-2-carboxylic acid	C8 H8 O4	168.04	3.328	169.048	Invalid mass	No results	No results					6.18196e+07	5.94098e+07	5.42911e+07	5.85685e+07	5.89402e+07	6.15967e+07	5.03889e+07	5.13347e+07	4.81028e+07	4.69248e+07	4.51399e+07	4.99851e+07	1.21499	0.280942	3.54E-05	1	0.842409
Com_2070_pos	3-Chloro-L-tyrosine	C9 H10 Cl N O3	215.036	4.789	216.043	No results	No results	Full match	Organic acids and derivatives	Carboxylic acids and derivatives	Amino acids, peptides, and analogues	Tyrosine and derivatives	325283	225255	216310	162394	347486	297591	311472	323280	290889	217513	199095	393519	0.906986	-0.140847	0.523711	0.555556	0.0651365
Com_2079_neg	DL-Panthenol	C9 H19 N O4	205.131	5.028	204.124	No results	No results	Full match	Lipids and lipid-like molecules	Fatty Acyls	Fatty amides	N-acyl amines	1.73477e+06	1.94733e+06	1.96942e+06	1.79764e+06	1.96839e+06	2.1447e+06	2.50746e+06	2.33694e+06	2.45061e+06	2.12345e+06	2.23695e+06	2.2936e+06	0.828894	-0.27074	0.000848367	0.972222	1.4744
Com_2113_pos	1-(1-adamantyl)-2-[(2-chloro-4-fluorophenyl)thio]ethan-1-one	C18 H20 Cl F O S	338.091	5.325	339.098	Full match	No results	No results					421654	381417	352470	417474	322111	395924	679735	713746	646973	549770	612437	617572	0.599715	-0.737651	4.40E-06	1	1.79071
Com_2129_pos	PC O-20:2	C28 H54 N O7 P	547.364	9.684	548.372	No results	Full match	Full match					1.72349e+07	1.67899e+07	1.59851e+07	1.34582e+07	1.45976e+07	1.34098e+07	1.9723e+07	1.79341e+07	1.78586e+07	1.65329e+07	1.73941e+07	1.6286e+07	0.865191	-0.208909	0.0223342	0.888889	0.350062
Com_2140_pos	2,3-dihydroxypropyl 12-methyltridecanoate	C17 H34 O4	284.236	8.2	285.243	Invalid mass	No results	No results					2.33907e+07	2.13495e+07	2.14753e+07	2.03539e+07	1.89009e+07	2.05119e+07	2.91604e+07	2.87556e+07	2.63365e+07	2.4659e+07	2.67119e+07	2.31952e+07	0.793246	-0.334159	0.000615638	0.972222	0.639286
Com_2147_pos	Citicoline	C14 H26 N4 O11 P2	488.108	1.306	489.116	No results	No results	Full match	Nucleosides, nucleotides, and analogues	Pyrimidine nucleotides	Pyrimidine ribonucleotides	Pyrimidine ribonucleoside diphosphates	2.63763e+06	2.6585e+06	3.38211e+06	2.80992e+06	3.14219e+06	3.272e+06	3.96899e+06	4.06045e+06	3.46468e+06	3.54963e+06	3.23565e+06	3.7357e+06	0.813185	-0.298344	0.00453662	0.944444	0.547036
Com_2155_neg	N-Oleoyl Glycine	C20 H37 N O3	339.278	9.588	338.27	No results	No results	Full match	Organic acids and derivatives	Carboxylic acids and derivatives	Amino acids, peptides, and analogues	N-acyl-alpha amino acids	2.03768e+06	1.91596e+06	2.0735e+06	1.85344e+06	1.77451e+06	1.87006e+06	2.1353e+06	2.04319e+06	2.03087e+06	2.14445e+06	2.01926e+06	2.28698e+06	0.910356	-0.135497	0.0130751	0.861111	0.682334
Com_2161_neg	Ursolic acid	C30 H48 O3	456.36	9.653	455.353	Full match	No results	No results	Lipids and lipid-like molecules	Prenol lipids	Triterpenoids	Triterpenoids	949634	912890	757886	733499	682217	684647	1.64052e+06	1.6709e+06	1.64868e+06	2.3475e+06	1.6997e+06	1.96634e+06	0.430192	-1.21695	1.36E-06	1	0.6321
Com_2163_pos	LPC 14:0	C22 H46 N O7 P	489.285	8.285	490.292	No results	Invalid mass	No results	Lipids and lipid-like molecules	Glycerophospholipids	Glycerophosphocholines	Phosphocholines	1.32188e+08	1.19155e+08	1.8179e+06	1.11096e+08	1.05158e+08	1.02875e+08	3.4202e+06	1.766e+08	1.6581e+08	1.49682e+08	1.43508e+08	1.40833e+08	0.733843	-0.446457	0.707494	0.861111	0.257752
Com_216_neg	methadone-d9	C21 H18 [2]H9 N O	317.955	1.152	316.948	Invalid mass	No results	No results					4.21783e+07	4.33784e+07	5.1617e+07	4.50923e+07	4.74001e+07	4.70439e+07	3.73095e+07	4.25362e+07	3.67151e+07	3.71145e+07	3.64572e+07	3.66701e+07	1.22005	0.286938	0.00045176	0.972222	1.61988
Com_2173_pos	octadec-9-ynoic acid	C18 H32 O2	262.23	8.921	263.237	Invalid mass	No results	No results					1.02426e+07	1.18164e+07	1.04109e+07	1.18125e+07	1.21696e+07	1.1372e+07	1.11269e+07	1.1895e+07	1.24847e+07	1.16378e+07	1.22798e+07	11233143	0.959897	-0.0590483	0.260304	0.666667	0.247241
Com_2174_neg	Adenosine-5'-diphosphoglucose	C16 H25 N5 O15 P2	589.074	3.466	588.067	Invalid mass	No results	No results	Nucleosides, nucleotides, and analogues	Purine nucleotides	Purine nucleotide sugars	Purine nucleotide sugars	2.26433e+06	1.82526e+06	1.78139e+06	2.11543e+06	1.78193e+06	2.17997e+06	1.96473e+06	1.96217e+06	2.69113e+06	1.97801e+06	1.50847e+06	1.23231e+06	1.05394	0.0757899	0.537189	0.583333	0.217423
Com_2176_neg	PE 18:1_20:5;O	C43 H74 N O9 P	779.508	9.447	778.501	No results	Full match	No results					2.11718e+06	1.96294e+06	2.0139e+06	1.51333e+06	1.58599e+06	1.4287e+06	1.38294e+06	1.45073e+06	1.32916e+06	1.73555e+06	1.10407e+06	1.50631e+06	1.24836	0.320038	0.038391	0.861111	0.9799
Com_2192_neg	N-Acetyl-L-tyrosine	C11 H13 N O4	223.084	5.18	222.077	No results	No results	Full match	Organic acids and derivatives	Carboxylic acids and derivatives	Amino acids, peptides, and analogues	Tyrosine and derivatives	2.66346e+06	2.72466e+06	2.80315e+06	2.78914e+06	2.57263e+06	2.61273e+06	4.01918e+06	4.12023e+06	4.37503e+06	3.99282e+06	3.96858e+06	3.90033e+06	0.66318	-0.592529	5.56E-09	1	1.82201
Com_2194_pos	o-Cresol	C7 H8 O	108.058	9.784	109.065	No results	No results	Full match	Benzenoids	Phenols	Cresols	Ortho cresols	1.24334e+07	1.22525e+07	1.26975e+07	1.43879e+07	1.39497e+07	1.37418e+07	1.57314e+07	1.26371e+07	1.21504e+07	1.17748e+07	1.20713e+07	1.14288e+07	1.04841	0.0681974	0.374991	0.777778	0.30991
Com_2196_pos	2-methyl-2,3,4,5-tetrahydro-1,5-benzoxazepin-4-one	C10 H11 N O2	159.069	5.752	160.076	Invalid mass	No results	No results					1.89674e+07	2.10858e+07	18379899	2.18244e+07	2.0201e+07	2.04622e+07	2.64199e+07	26979196	2.58886e+07	2.71052e+07	2.7585e+07	2.54276e+07	0.758573	-0.398639	2.58E-05	1	1.39654
Com_219_neg	D-α-Hydroxyglutaric acid	C5 H8 O5	148.036	1.878	147.029	Invalid mass	Invalid mass	No results	Organic acids and derivatives	Hydroxy acids and derivatives	Short-chain hydroxy acids and derivatives	Short-chain hydroxy acids and derivatives	1.18255e+08	115501042	1.241e+08	1.19879e+08	119929924	1.28559e+08	7.1275e+07	7.13801e+07	6.95068e+07	6.85998e+07	6.43191e+07	6.91906e+07	1.75302	0.809839	1.88E-10	1	1.51867
Com_21_neg	LPC 18:2	C26 H50 N O7 P	565.338	9.059	564.33	No results	Invalid mass	No results	Lipids and lipid-like molecules	Glycerophospholipids	Glycerophosphocholines	Phosphocholines	1070595038	1110868033	1073888444	1050472936	1069331509	1041033823	1100779726	1106457594	1144245223	1137540130	1150572826	1191930224	0.939203	-0.090491	0.0021296	0.944444	0.38824
Com_2204_neg	LPS 18:0	C24 H48 N O9 P	525.307	10.54	524.3	No results	Full match	No results	Lipids and lipid-like molecules	Glycerophospholipids	Glycerophosphoserines	Phosphatidylserines	4.39772e+06	3.56381e+06	3.47239e+06	3.03017e+06	2.79792e+06	3.02675e+06	4.18251e+06	3.82621e+06	4.25112e+06	5.02583e+06	4.36818e+06	4.20607e+06	0.784564	-0.350037	0.0111118	0.861111	0.93752
Com_2219_pos	Glu-Glu	C10 H16 N2 O7	276.096	1.431	277.104	No results	No results	Full match	Organic acids and derivatives	Carboxylic acids and derivatives	Amino acids, peptides, and analogues	Dipeptides	1.73532e+06	1.67573e+06	379214	1.64116e+06	1.72166e+06	1.35965e+06	2.35397e+06	2.0624e+06	2.15195e+06	1.85777e+06	2.0631e+06	2.27302e+06	0.667027	-0.584184	0.091362	1	1.07324
Com_2224_pos	(2R,3S,4S,5R,6R)-2-(hydroxymethyl)-6-(2-phenylethoxy)oxane-3,4,5-triol	C14 H20 O6	284.127	6.444	285.134	Full match	No results	No results					1.09852e+07	1.18622e+07	9.14545e+06	4.74238e+06	9.43319e+06	1.03533e+07	1.14031e+07	8.20917e+06	7.29923e+06	8.91792e+06	6.91457e+06	7.86426e+06	1.11685	0.15943	0.595388	0.722222	0.359881
Com_2228_pos	LPC 17:1	C25 H50 N O7 P	1058.63	9.207	530.323	No results	Invalid mass	No results	Lipids and lipid-like molecules	Glycerophospholipids	Glycerophosphocholines	Phosphocholines	1.99021e+07	1.71084e+07	1.62489e+07	1.96711e+07	20050109	2.1728e+07	3.65579e+07	3.29762e+07	3.26882e+07	2.92882e+07	2.94992e+07	2.95451e+07	0.601971	-0.732234	6.31E-06	1	1.51406
Com_222_pos	(9cis)-Retinal	C20 H28 O	284.215	7.127	285.222	Full match	No results	Full match	Lipids and lipid-like molecules	Prenol lipids	Retinoids	Retinoids	8.18883e+06	7.71735e+06	7.61084e+06	7.4086e+06	8.04885e+06	8.29463e+06	1.09123e+07	1.06041e+07	1.02208e+07	1.00264e+07	1.00574e+07	1.00301e+07	0.76424	-0.387902	6.58E-07	1	1.72981
Com_2239_pos	Chrysin	C15 H10 O4	254.058	1.267	255.066	Full match	No results	No results	Phenylpropanoids and polyketides	Flavonoids	Flavones	Flavones	5.84864e+06	5.45853e+06	5.32063e+06	6.12144e+06	5.44533e+06	6.47762e+06	7.82238e+06	7.23761e+06	7.05051e+06	6.19807e+06	6.43026e+06	5.67179e+06	0.857997	-0.220956	0.0284293	0.861111	1.02686
Com_2242_neg	LPS 17:1	C23 H44 N O9 P	509.272	8.934	508.265	No results	Invalid mass	No results	Lipids and lipid-like molecules	Glycerophospholipids	Glycerophosphoserines	Phosphatidylserines	1.55117e+06	1.05318e+06	914862	740302	635350	763472	1.39135e+06	1.37204e+06	1.05857e+06	1.16881e+06	1.41418e+06	1.57239e+06	0.709302	-0.495528	0.0324905	0.861111	0.746325
Com_224_neg	LPE 17:1	C22 H44 N O7 P	465.286	9.042	464.278	No results	Full match	No results	Lipids and lipid-like molecules	Glycerophospholipids	Glycerophosphoethanolamines	1-acyl-sn-glycero-3-phosphoethanolamines	4.84099e+07	4.88336e+07	4.74256e+07	4.58216e+07	4.56317e+07	4.28941e+07	5.56696e+07	5.6844e+07	5.75653e+07	5.7447e+07	5.76218e+07	5.97035e+07	0.809092	-0.305624	2.11E-05	1	0.659745
Com_2251_neg	LPG 14:0	C20 H41 O9 P	456.249	8.549	455.242	No results	Full match	No results	Lipids and lipid-like molecules	Glycerophospholipids	Glycerophosphoglycerols	Phosphatidylglycerols	2.07111e+06	1.8496e+06	1.82199e+06	1.87386e+06	1.76148e+06	1.87272e+06	2.29432e+06	2.19809e+06	2.49043e+06	2.28962e+06	2.41341e+06	2.16202e+06	0.812453	-0.299643	5.75E-05	1	0.459379
Com_2265_pos	5-OxoETE	C20 H30 O3	318.218	8.005	319.225	Full match	No results	No results	Lipids and lipid-like molecules	Fatty Acyls	Fatty acids and conjugates	Long-chain fatty acids	4.18159e+07	4.37426e+07	4.28015e+07	3.85408e+07	4.66191e+07	4.435e+07	4.31127e+07	3.4401e+07	3.2263e+07	3.84681e+07	4.08208e+07	3.90361e+07	1.1305	0.176967	0.0394676	0.861111	0.860831
Com_226_pos	16α-Hydroxydehydroepiandrosterone	C19 H28 O3	321.229	6.964	322.236	Invalid mass	No results	No results	Lipids and lipid-like molecules	Steroids and steroid derivatives	Androstane steroids	Androgens and derivatives	7.51323e+06	7.04386e+06	6.86513e+06	6.85752e+06	7.03874e+06	7.17295e+06	9.15164e+06	8.61566e+06	8.10264e+06	7.63173e+06	7.5631e+06	7.53447e+06	0.874323	-0.193762	0.00804562	1	0.294608
Com_2270_pos	1-adamantyl(piperidino)methanone	C16 H25 N O	247.194	7.487	270.184	Full match	No results	No results					1.56534e+06	1.58643e+06	1.39556e+06	1.49846e+06	1.47179e+06	1.51444e+06	1.8889e+06	1.79453e+06	1.69799e+06	1.3946e+06	1.37157e+06	1.4101e+06	0.945001	-0.0816127	0.454427	0.527778	0.369525
Com_2272_pos	(2R)-2-[(2R,5S)-5-[(2S)-2-hydroxybutyl]oxolan-2-yl]propanoic acid	C11 H20 O4	216.137	6.797	217.144	Full match	No results	Full match					589284	641931	666668	1.03515e+06	632438	1.03055e+06	632745	713594	814998	639234	619932	827263	1.08199	0.113681	0.639901	0.472222	0.197936
Com_2274_neg	MGDG O-24:4_16:0	C49 H88 O9	880.673	10.313	879.666	No results	Invalid mass	No results					1.81497e+06	2.03148e+06	1.96718e+06	1.49786e+06	1.62835e+06	1.61469e+06	1.88362e+06	1.46676e+06	1.67254e+06	1.82536e+06	1.6677e+06	1.657e+06	1.03751	0.0531208	0.591738	0.527778	0.0745885
Com_2281_pos	TG 16:1_18:1_18:2	C55 H98 O6	871.764	8.911	872.771	No results	Invalid mass	No results					4.24773e+07	1.96698e+07	1.69971e+07	1.91177e+07	1.8368e+07	1.78073e+07	2.25741e+07	2.16658e+07	1.98279e+07	4.48552e+07	5.2802e+07	4.31231e+07	0.656277	-0.607623	0.109495	0.916667	0.694408
Com_2283_pos	LPE 18:2	C23 H44 N O7 P	477.287	8.725	478.294	No results	Full match	Full match	Lipids and lipid-like molecules	Glycerophospholipids	Glycerophosphoethanolamines	1-acyl-sn-glycero-3-phosphoethanolamines	2740567561	2688992078	2591711715	2372736520	2249444622	2235757209	3222999516	3190211155	2771636890	2526665367	2509622475	2364892245	0.897093	-0.156671	0.141155	0.722222	0.287825
Com_2284_pos	PC O-18:4	C26 H46 N O7 P	515.303	7.935	516.31	No results	Full match	No results					9.05277e+06	8.18197e+06	8.90901e+06	8.19469e+06	7.82955e+06	7.49555e+06	1.08517e+07	1.14466e+07	1.01966e+07	9.72705e+06	1.00303e+07	9.32585e+06	0.806512	-0.310231	0.000494075	1	0.505219
Com_2286_neg	Xanthosine	C10 H12 N4 O6	284.076	4.602	283.069	Full match	Full match	Full match	Nucleosides, nucleotides, and analogues	Purine nucleosides	Not available	Purine nucleosides	4.50767e+06	1.89053e+06	4.74479e+06	5.4701e+06	4.80331e+06	2.66628e+06	5.10999e+06	2.33885e+06	4.53218e+06	5.05629e+06	5.62618e+06	5.3005e+06	0.861203	-0.215575	0.436129	0.694444	0.448047
Com_2287_pos	LPC 16:2-SN2	C24 H46 N O7 P	491.302	8.034	514.292	No results	Full match	Full match					3.66392e+06	3.54728e+06	3.14228e+06	2.99576e+06	2.91594e+06	2.70143e+06	4.87834e+06	4.38616e+06	4.01327e+06	3.60074e+06	3.7119e+06	3.54827e+06	0.785735	-0.347886	0.00658142	0.944444	0.468253
Com_2288_neg	LPA 16:0	C19 H39 O7 P	410.243	9.212	409.236	No results	Full match	Full match	Lipids and lipid-like molecules	Glycerophospholipids	Glycerophosphates	1,2-diacylglycerol-3-phosphates	2.98518e+06	2.89478e+06	2.98724e+06	2.37219e+06	2.43576e+06	2.36695e+06	2.71611e+06	2.98352e+06	3.10691e+06	2.8656e+06	2.62714e+06	1.59639e+06	1.00921	0.0132291	0.823034	0.527778	0.115307
Com_229_pos	3-methyl-5-oxo-5-(4-toluidino)pentanoic acid	C13 H17 N O3	257.103	1.248	258.111	Invalid mass	No match	No match					3688761521	3192670050	3353314862	3486026710	3440141260	3675255605	3534445739	3054446112	3107771006	3047300018	3149759678	2924437006	1.10724	0.146965	0.0147851	0.888889	0.657771
Com_2316_pos	Azelaic acid	C9 H16 O4	188.105	1.394	189.113	No results	No results	Full match	Lipids and lipid-like molecules	Fatty Acyls	Fatty acids and conjugates	Medium-chain fatty acids	1.23868e+06	1.41355e+06	1.3972e+06	1.48751e+06	1.28246e+06	1.44083e+06	1.65594e+06	1.30577e+06	1.33092e+06	1.37341e+06	1.39268e+06	1.58304e+06	0.955851	-0.0651422	0.40267	0.444444	0.325657
Com_2317_pos	4-[2-(2-oxo-1-imidazolidinyl)ethyl]-1lambda~6~,4-thiazinane-1,1-dione	C9 H17 N3 O3 S	247.096	4.798	248.104	Invalid mass	No results	No results					2.71251e+06	1.88543e+06	2.36289e+06	2.20121e+06	2.35917e+06	2.51771e+06	3.026e+06	3.97276e+06	2.85463e+06	2.76683e+06	2.6051e+06	3.10536e+06	0.765871	-0.384827	0.0076976	0.972222	1.24939
Com_2324_pos	N-Palmitoyl taurine	C18 H37 N O4 S	341.257	8.569	364.247	Invalid mass	No results	No results	Lipids and lipid-like molecules	Fatty Acyls	Fatty amides	N-acyl amines	6.94807e+06	6.54632e+06	6.58393e+06	6.94325e+06	6.96863e+06	6.63945e+06	6.42752e+06	6.73875e+06	6.68174e+06	5.53386e+06	5.52151e+06	5.67786e+06	1.11067	0.151428	0.0377624	0.833333	0.634126
Com_2340_pos	Adenylosuccinic acid	C14 H18 N5 O11 P	463.075	4.614	464.082	No results	Full match	Full match	Nucleosides, nucleotides, and analogues	Purine nucleotides	Purine ribonucleotides	Purine ribonucleoside monophosphates	1.45876e+06	1.69678e+06	1.4116e+06	1.50847e+06	1.50398e+06	1.61316e+06	2.88892e+06	3.09618e+06	2.95532e+06	2.91298e+06	2.46733e+06	2.7391e+06	0.538853	-0.892036	5.95E-08	1	0.9399
Com_2341_pos	LPC 20:5-SN1	C28 H48 N O7 P	541.318	8.489	542.326	No results	Full match	No results					8.96172e+08	9.13188e+08	9.22748e+08	9.331e+08	9.90504e+08	994121222	8.58837e+08	8.63222e+08	8.52538e+08	8.99593e+08	9.59748e+08	9.61295e+08	1.04719	0.0665233	0.137077	0.75	0.628708
Com_2345_pos	3-Methyl-2-oxobutanoic acid	C5 H8 O3	116.048	8.627	155.011	No results	No results	Full match	Organic acids and derivatives	Keto acids and derivatives	Short-chain keto acids and derivatives	Short-chain keto acids and derivatives	1.41884e+06	1.37063e+06	1.77317e+06	2.22042e+06	1.87326e+06	1.86695e+06	1.3537e+06	1.83769e+06	1.77524e+06	1.46059e+06	1.96128e+06	1.80937e+06	1.03191	0.0453134	0.790758	0.555556	0.236145
Com_2348_neg	Myristic Acid	C14 H28 O2	228.209	8.29	227.201	Full match	No results	Full match	Lipids and lipid-like molecules	Fatty Acyls	Fatty acids and conjugates	Long-chain fatty acids	2.00978e+06	2.21641e+06	1.97505e+06	2.19882e+06	2.06357e+06	2.01656e+06	2.50345e+06	2.48698e+06	2.55999e+06	2.37668e+06	2.24736e+06	2.34803e+06	0.859371	-0.218648	0.000307703	1	0.486463
Com_2357_neg	LPC 13:0	C21 H44 N O7 P	499.292	8.107	498.285	No results	Invalid mass	No results	Lipids and lipid-like molecules	Glycerophospholipids	Glycerophosphocholines	Phosphocholines	2.00798e+06	816917	703202	786760	712623	734930	1.89189e+06	2.31696e+06	2.22044e+06	2.2665e+06	2.03777e+06	2.34708e+06	0.44053	-1.18269	0.00245835	0.972222	1.62035
Com_2357_pos	Lysopg 18:1	C24 H47 O9 P	510.298	10.711	511.305	No results	No results	Full match	Lipids and lipid-like molecules	Glycerophospholipids	Glycerophosphocholines	1-acyl-sn-glycero-3-phosphocholines	1.17351e+06	4.96141e+06	5.74168e+06	4.83664e+06	4.87504e+06	5.82371e+06	3.10134e+06	4.27937e+06	5.49124e+06	5.78957e+06	6.21005e+06	7.29595e+06	0.852164	-0.230798	0.423501	0.638889	0.573489
Com_235_pos	6-Methylquinoline	C10 H9 N	143.074	5.181	144.081	Full match	No results	No results	Organoheterocyclic compounds	Quinolines and derivatives	Not available	Quinolines and derivatives	2.1012e+08	2.22669e+08	204758625	2.26356e+08	2.2973e+08	2.19113e+08	2.72274e+08	2.71048e+08	2.37492e+08	2.41405e+08	2.47157e+08	2.29915e+08	0.875578	-0.191693	0.00426788	1	1.31437
Com_2368_pos	23-Nordeoxycholic acid	C23 H38 O4	378.278	9.351	401.267	No results	No results	Full match					1.15333e+07	1.16455e+07	1.09003e+07	1.26907e+07	1.13273e+07	11828961	8.10869e+06	8.54747e+06	6.86442e+06	6.90187e+06	7.23016e+06	6.68303e+06	1.5772	0.657363	1.48E-05	1	1.01147
Com_237_neg	D-Raffinose	C18 H32 O16	504.17	1.35	549.168	Full match	Full match	Full match	Organic oxygen compounds	Organooxygen compounds	Carbohydrates and carbohydrate conjugates	Oligosaccharides	4.35954e+07	4.40942e+07	4.86698e+07	4.66482e+07	4.85252e+07	4.6693e+07	5.1641e+07	5.14074e+07	5.06153e+07	5.10315e+07	4.7599e+07	4.63966e+07	0.931485	-0.102396	0.0230715	0.833333	1.02013
Com_2386_neg	N-lactoyl-phenylalanine	C12 H15 N O4	237.1	5.713	236.093	No results	No results	Full match	Organic acids and derivatives	Carboxylic acids and derivatives	Amino acids, peptides, and analogues	Phenylalanine and derivatives	1.99905e+06	1.83567e+06	2.15705e+06	2.02371e+06	2.16582e+06	2.19534e+06	1.94128e+06	1.97092e+06	1.96652e+06	1.8556e+06	1.85454e+06	1.94729e+06	1.07286	0.10146	0.0580324	0.833333	0.856006
Com_2387_pos	Noroxycodone-d3	C17 H16 [2]H3 N O4	304.15	5.212	305.157	Full match	No results	No results					8.2813e+06	8.04445e+06	7.8144e+06	8.32451e+06	7.69875e+06	8.56147e+06	7.41446e+06	7.85858e+06	8.26158e+06	8.29233e+06	9.07642e+06	7.24848e+06	1.0119	0.0170672	0.719777	0.583333	0.0257634
Com_238_pos	CAR 18:3	C25 H44 N O4	421.32	7.405	422.327	No results	Invalid mass	No results					992330	1.05275e+06	1.13537e+06	1.15265e+06	1.19759e+06	1.095e+06	1.72123e+06	1.64601e+06	1.60828e+06	1.49027e+06	1.49699e+06	1.4588e+06	0.703246	-0.507899	3.64E-06	1	1.65892
Com_2390_neg	13-Hpotre(R)	C18 H30 O4	310.215	7.14	309.208	No results	No results	Full match					6.79435e+06	6.86002e+06	7.63083e+06	8.52883e+06	8.22613e+06	9.54584e+06	6.89042e+06	6.8233e+06	7.10335e+06	7.6348e+06	7.94691e+06	8.09758e+06	1.06944	0.0968504	0.344743	0.611111	0.544031
Com_23_neg	L-(+)-Tartaric acid	C4 H6 O6	150.016	1.346	149.008	Invalid mass	Invalid mass	No results	Organic oxygen compounds	Organooxygen compounds	Carbohydrates and carbohydrate conjugates	Sugar acids and derivatives	2.61647e+08	2.70486e+08	294040655	2.85514e+08	2.97263e+08	2.92202e+08	3.75194e+08	3.79756e+08	3.79749e+08	3.76348e+08	3.65942e+08	3.46819e+08	0.764973	-0.386519	2.61E-06	1	0.400571
Com_2401_pos	PC O-17:1	C25 H50 N O7 P	507.334	8.964	508.341	No results	Full match	No results					6.66652e+06	5.86715e+07	5.61236e+07	4.16684e+07	4.81395e+07	5.02615e+07	8.99689e+07	6.97271e+07	7.87401e+07	7.38428e+07	8.04146e+07	6.60234e+07	0.570136	-0.810621	0.0809122	1	0.992799
Com_2411_pos	LPC 20:3	C28 H52 N O7 P	567.331	9.4	568.338	No results	Invalid mass	No results	Lipids and lipid-like molecules	Glycerophospholipids	Glycerophosphocholines	Phosphocholines	3.30219e+06	2.86048e+06	2.80291e+06	3.31162e+06	3.51682e+06	4.0781e+06	4.67561e+06	4.82694e+06	4.55178e+06	3.96162e+06	3.61538e+06	4.99045e+06	0.746461	-0.421862	0.00324687	0.944444	0.932781
Com_2419_pos	Tauroursodeoxycholic acid	C26 H45 N O6 S	499.294	6.78	500.302	No results	No results	Full match	Lipids and lipid-like molecules	Steroids and steroid derivatives	Bile acids, alcohols and derivatives	Taurinated bile acids and derivatives	1.42068e+06	1.48711e+06	1.35125e+06	1.57843e+06	1.35084e+06	1.463e+06	1.83209e+06	1.54606e+06	1.76113e+06	1.57467e+06	1.69669e+06	1.15205e+06	0.904697	-0.144493	0.254241	0.777778	0.619573
Com_242_neg	O-Phosphorylethanolamine	C2 H8 N O4 P	105.042	1.211	140.011	Invalid mass	Invalid mass	No results	Organic acids and derivatives	Organic phosphoric acids and derivatives	Phosphate esters	Phosphoethanolamines	5.02137e+07	5.19798e+07	5.4423e+07	5.34281e+07	5.57113e+07	5.26324e+07	4.67363e+07	4.77528e+07	4.96117e+07	4.61727e+07	4.94247e+07	4.61875e+07	1.11369	0.15535	0.000313441	1	0.850828
Com_242_pos	Threonine	C4 H9 N O3	119.059	1.258	120.066	Invalid mass	Invalid mass	No results	Organic acids and derivatives	Carboxylic acids and derivatives	Amino acids, peptides, and analogues	D-alpha-amino acids	1.1735e+08	1.00861e+08	1.0106e+08	1.09652e+08	1.08102e+08	1.14891e+08	1.28216e+08	1.14277e+08	1.21215e+08	1.17066e+08	1.15869e+08	107211235	0.926211	-0.110587	0.0558825	0.777778	0.920772
Com_2437_neg	Adenylyl Sulfate	C10 H14 N5 O10 P S	427.02	1.156	426.012	No results	No results	Full match					1.78935e+06	1.97151e+06	2.26823e+06	2.0749e+06	2.33283e+06	2.24166e+06	1.62461e+06	1.87118e+06	1.80198e+06	1.67344e+06	1.6673e+06	1.54634e+06	1.24484	0.31596	0.00196361	0.944444	1.50828
Com_2449_pos	LPC 16:0-SN1	C24 H50 N O7 P	495.333	10.549	496.341	No results	Full match	Full match					3.2325e+07	2.9578e+07	2.66275e+07	2.89893e+07	3.16761e+07	2.91282e+07	4.12302e+07	4.41997e+07	4.17044e+07	3.7047e+07	3.69774e+07	3.74473e+07	0.747358	-0.420129	4.19E-05	1	1.00505
Com_244_neg	FAHFA 18:1/20:3	C38 H66 O4	586.495	10.515	585.487	No results	Full match	No results					3.71927e+07	3.36898e+07	3.63266e+07	3.57233e+07	3.92391e+07	3.44476e+07	4.40259e+07	3.8601e+07	3.87989e+07	3.27743e+07	3.12103e+07	3.62272e+07	0.977357	-0.0330421	0.760662	0.527778	0.226039
Com_2450_pos	Monolaurin	C15 H30 O4	256.204	7.382	257.212	Invalid mass	No results	No results					2.35117e+06	2.11265e+06	2.10055e+06	2.18842e+06	2.10129e+06	1.91773e+06	3.28046e+06	3.00845e+06	3.02738e+06	2.19132e+06	2.74337e+06	2.76985e+06	0.750364	-0.414338	0.00274276	0.972222	1.03815
Com_2463_pos	LPC 15:1-SN1	C23 H46 N O7 P	479.302	8.319	480.309	No results	Full match	Full match					3.56089e+06	3.80361e+06	3.65668e+06	3.53564e+06	3.57803e+06	2.27349e+06	4.94981e+06	4.33714e+06	4.82931e+06	3.3779e+06	5.22576e+06	3.5897e+06	0.775699	-0.366431	0.0394552	0.805556	1.12321
Com_2464_pos	UMP	C9 H13 N2 O9 P	324.037	1.399	325.044	No results	No results	Full match	Nucleosides, nucleotides, and analogues	Pyrimidine nucleotides	Pyrimidine ribonucleotides	Pyrimidine ribonucleoside monophosphates	1.30526e+06	1.37502e+06	1.82288e+06	1.87441e+06	2.5988e+06	1.71243e+06	2.43027e+06	2.66361e+06	2.51898e+06	3.13878e+06	2.44061e+06	2.46828e+06	0.682531	-0.551033	0.00850556	0.888889	1.44819
Com_2474_pos	Oleoyl ethanolamide	C20 H39 N O2	307.288	9.273	308.295	Invalid mass	No results	No results	Organic nitrogen compounds	Organonitrogen compounds	Amines	N-acylethanolamines	5.67543e+07	3.70989e+07	3.91815e+07	3.5563e+07	3.1476e+07	3.54181e+07	4.56181e+07	3.75622e+07	3.90014e+07	3.60475e+07	3.96411e+07	3.61577e+07	1.00625	0.00899528	0.923116	0.666667	0.0967932
Com_2475_pos	PC O-18:0	C26 H54 N O7 P	523.366	10.089	524.373	No results	Full match	Full match					5.86391e+07	5.14187e+07	4.50239e+07	4.67035e+07	4.45923e+07	4.08361e+07	7.88146e+07	7.57632e+07	7.17739e+07	6.10783e+07	7.40332e+07	6.2967e+07	0.676704	-0.563403	0.000183076	1	1.30384
Com_2488_neg	Deoxycholic acid	C24 H40 O4	392.293	8.017	391.286	Full match	Full match	Full match	Lipids and lipid-like molecules	Steroids and steroid derivatives	Bile acids, alcohols and derivatives	Dihydroxy bile acids, alcohols and derivatives	1.22729e+06	1.19835e+06	847145	1.40657e+06	1.15996e+06	1.35284e+06	2.30021e+06	1.94369e+06	2.26931e+06	1.90033e+06	1.7339e+06	1.6127e+06	0.611572	-0.709406	0.0004104	1	1.12953
Com_248_pos	N-{[(2R,4S,5R)-5-Ethyl-1-azabicyclo[2.2.2]oct-2-yl]methyl}-2-furamide	C15 H22 N2 O2	245.139	5.909	263.173	Invalid mass	No results	No results	Organoheterocyclic compounds	Quinuclidines	Not available	Quinuclidines	1.43703e+06	1.43295e+06	1.38638e+06	1.49842e+06	1.70043e+06	1.37094e+06	1.48793e+06	1.46858e+06	1.54775e+06	1.33313e+06	1.27192e+06	1.37936e+06	1.03976	0.0562472	0.402515	0.611111	0.125811
Com_2493_pos	3-Nitro-L-Tyrosine	C9 H10 N2 O5	226.06	1.427	227.067	No results	No results	Full match	Organic acids and derivatives	Carboxylic acids and derivatives	Amino acids, peptides, and analogues	Tyrosine and derivatives	1.22658e+06	820140	1.05963e+06	906967	683302	736301	1.37707e+06	738356	878242	835029	812852	976987	0.966965	-0.0484651	0.802236	0.444444	0.106918
Com_2496_neg	LPI 18:4	C27 H45 O12 P	592.266	8.25	591.258	No results	Full match	No results	Lipids and lipid-like molecules	Glycerophospholipids	Glycerophosphoinositols	Phosphatidylinositols	2.64338e+06	2.66458e+06	2.59589e+06	2.64891e+06	2.817e+06	2.23866e+06	3.02519e+06	3.04834e+06	3.05191e+06	3.16162e+06	2.92406e+06	3.25659e+06	0.845172	-0.242682	0.00172526	1	1.48077
Com_249_neg	FAHFA 18:2/20:4	C38 H62 O4	582.463	9.947	581.456	No results	Full match	No results					4.22088e+07	4.32291e+07	4.52812e+07	4.11925e+07	4.4885e+07	4.13963e+07	4.09008e+07	3.44148e+07	4.14845e+07	3.59582e+07	3.67002e+07	3.38767e+07	1.15608	0.209238	0.00652282	0.944444	1.3798
Com_24_pos	4-Methoxycinnamic Acid	C10 H10 O3	178.063	8.127	379.114	No results	No results	Full match	Phenylpropanoids and polyketides	Cinnamic acids and derivatives	Cinnamic acids	Cinnamic acids	1.53462e+07	1.37843e+07	1.28822e+07	1.42169e+07	1.40553e+07	1.43938e+07	1.55076e+07	1.6473e+07	2.12675e+07	1.39114e+07	1.35171e+07	1.38837e+07	0.895499	-0.159236	0.227116	0.638889	0.122287
Com_2509_pos	PC O-15:1	C23 H46 N O7 P	479.302	8.097	480.309	No results	Full match	Full match					2.14673e+06	1.82569e+06	1.97228e+06	1.8668e+06	1.75481e+06	1.51722e+06	2.64974e+06	2.84359e+06	2.58257e+06	2.64531e+06	3.12034e+06	3.63306e+06	0.634265	-0.656841	9.32E-05	1	1.21176
Com_2516_pos	N'-(benzoyloxy)-2-(2,2-dichlorocyclopropyl)ethanimidamide	C12 H12 Cl2 N2 O2	308.011	4.715	309.018	Invalid mass	No results	No results					3.81962e+06	3.02439e+06	2.91696e+06	3.3778e+06	3.39802e+06	3.23535e+06	5.77112e+06	5.22862e+06	5.04292e+06	4.59593e+06	4.58622e+06	4.89279e+06	0.656499	-0.607136	1.26E-05	1	1.42487
Com_2519_neg	trans-10-Heptadecenoic acid	C17 H32 O2	314.246	6.712	313.239	Invalid mass	No results	No match	Lipids and lipid-like molecules	Fatty Acyls	Fatty acids and conjugates	Long-chain fatty acids	2.54033e+06	4.89999e+06	3.46263e+06	2.81691e+06	5.83055e+06	2.19069e+06	4.3864e+06	5.08333e+06	4.38669e+06	4.26334e+06	2.65478e+06	8.27056e+06	0.74853	-0.417869	0.201455	0.694444	0.652703
Com_2523_neg	Trehalose 6-phosphate	C12 H23 O14 P	422.082	1.305	457.051	No results	No results	Full match	Lipids and lipid-like molecules	Saccharolipids	Not available	Saccharolipids	1.9873e+06	1.71964e+06	1.81633e+06	1.94066e+06	1.78221e+06	1.92577e+06	1.58273e+06	1.40506e+06	1.66263e+06	1.38845e+06	1.52035e+06	1.75153e+06	1.19989	0.262905	0.00283213	0.972222	0.700991
Com_2531_neg	Lauric acid ethyl ester	C14 H28 O2	228.208	8.519	227.201	Full match	No results	Full match	Lipids and lipid-like molecules	Fatty Acyls	Fatty acid esters	Fatty acid esters	1.68404e+06	2.06444e+06	2.04529e+06	2.06833e+06	2.24726e+06	2.47717e+06	2.17495e+06	2.31178e+06	2.2481e+06	2.45654e+06	2.0937e+06	2.331e+06	0.924389	-0.113428	0.184406	0.777778	0.64141
Com_253_neg	LPI 18:3	C27 H47 O12 P	594.281	8.534	593.274	No results	Full match	No results	Lipids and lipid-like molecules	Glycerophospholipids	Glycerophosphoinositols	Phosphatidylinositols	8.30141e+07	8.03371e+07	7.12523e+07	7.26107e+07	6.93325e+07	6.95853e+07	8.41475e+07	8.15349e+07	8.4618e+07	8.04722e+07	8.07944e+07	8.30769e+07	0.901926	-0.14892	0.018964	0.916667	0.315069
Com_2554_pos	CAR 20:4	C27 H46 N O4	447.335	7.701	448.343	No results	Invalid mass	No results					713829	746531	789106	585548	574362	623604	1.07683e+06	1.12512e+06	824871	1.02334e+06	989409	910023	0.677859	-0.560944	0.000305617	1	1.16895
Com_2571_pos	4-oxo-4-[(1-phenylethyl)amino]but-2-enoic acid	C12 H13 N O3	201.08	4.995	219.114	Invalid mass	No results	No results					2.40619e+06	2.43347e+06	2.27994e+06	2.52691e+06	2.67118e+06	2.34387e+06	2.62302e+06	2.74255e+06	2.52622e+06	2.54438e+06	2.40366e+06	2.41159e+06	0.961325	-0.0569038	0.227175	0.694444	0.355109
Com_2577_pos	LPC 22:6-SN1	C30 H50 N O7 P	567.333	8.915	568.341	No results	Full match	No results					1.99394e+06	2.74117e+06	1.27248e+06	2.41338e+06	2.24272e+06	2.38475e+06	1.36737e+06	1.83413e+06	2.43431e+06	1.77969e+06	1.83786e+06	2.28001e+06	1.13136	0.178064	0.433535	0.666667	0.460842
Com_257_pos	Indole	C8 H7 N	117.059	5.181	118.066	Invalid mass	No results	No results	Organoheterocyclic compounds	Indoles and derivatives	Indoles	Indoles	2.2212e+08	2.33327e+08	2.16545e+08	2.34833e+08	2.38035e+08	2.3263e+08	2.83386e+08	2.86428e+08	2.49219e+08	2.52347e+08	2.59004e+08	240589389	0.876838	-0.189617	0.00471645	1	1.3156
Com_2591_pos	TG 18:1_18:2_18:2	C57 H100 O6	897.782	8.003	898.79	No results	Invalid mass	No results					4.41974e+06	7.4744e+06	1.40111e+07	1.53729e+07	1.31257e+07	1.10589e+07	6.79047e+06	5.31033e+06	4.5092e+06	5.29378e+06	4.55137e+06	4.67821e+06	2.10266	1.07222	0.0164977	0.833333	1.20924
Com_2609_pos	Lysopc 20:4	C28 H50 N O7 P	543.332	9.838	544.339	No results	No results	Full match	Lipids and lipid-like molecules	Glycerophospholipids	Glycerophosphocholines	Phosphocholines	1.02808e+07	9.23672e+06	1.13805e+07	1.10964e+07	1.06314e+07	1.23891e+07	2.03695e+07	1.99848e+07	1.59289e+07	1.3978e+07	1.52745e+07	1.39054e+07	0.653803	-0.613072	0.000822913	1	1.55446
Com_260_pos	Riboflavin	C17 H20 N4 O6	376.139	5.326	377.147	Full match	Full match	Full match	Organoheterocyclic compounds	Pteridines and derivatives	Alloxazines and isoalloxazines	Flavins	7.77929e+07	7.14917e+07	7.78474e+07	7.74101e+07	7.26504e+07	7.13384e+07	1.17714e+08	1.18294e+08	1.16044e+08	1.05916e+08	104550654	1.0105e+08	0.675937	-0.565039	1.68E-06	1	1.75885
Com_2611_neg	5α-Dihydrotestosterone	C19 H30 O2	290.225	9.433	289.218	Full match	No results	Full match	Lipids and lipid-like molecules	Steroids and steroid derivatives	Androstane steroids	Androgens and derivatives	1.53304e+06	1.68806e+06	1.78117e+06	1.61531e+06	1.44065e+06	1.65653e+06	1.25349e+06	1.36545e+06	1.36889e+06	1.19329e+06	1.45476e+06	1.34861e+06	1.2167	0.282978	0.000898916	0.972222	0.819823
Com_2612_pos	8-(1,2-dihydroxy-3-methylbut-3-en-1-yl)-7-methoxy-2H-chromen-2-one	C15 H16 O5	276.098	8.256	277.105	Invalid mass	No results	No results					1.08569e+06	629347	975123	892087	859813	1.12102e+06	644670	944222	713493	433178	855268	881814	1.2438	0.314754	0.143467	0.777778	0.695309
Com_2639_neg	Lysopc 14:0	C22 H46 N O7 P	467.302	8.976	466.295	No results	No results	Full match	Lipids and lipid-like molecules	Glycerophospholipids	Glycerophosphocholines	1-acyl-sn-glycero-3-phosphocholines	1.22934e+06	1.34309e+06	1.28927e+06	1.39868e+06	1.51373e+06	1.5434e+06	1.84463e+06	1.43048e+06	1.70894e+06	1.1948e+06	1.83957e+06	2.15753e+06	0.817369	-0.290941	0.0864992	0.777778	0.673986
Com_2639_pos	(1E,4E)-1,5-bis(4-methoxyphenyl)penta-1,4-dien-3-one	C19 H18 O3	316.106	4.834	317.114	Invalid mass	No results	No results					1.55218e+06	1.47562e+06	1.44433e+06	1.32018e+06	1.22006e+06	1.10561e+06	3.64642e+06	3.82116e+06	3.47503e+06	3.27929e+06	3.34272e+06	3.05136e+06	0.393772	-1.34457	2.23E-07	1	0.973798
Com_2644_pos	3-Hydroxy-3-methylbutanoic acid	C5 H10 O3	118.063	1.395	259.115	Full match	No results	Full match	Lipids and lipid-like molecules	Fatty Acyls	Fatty acids and conjugates	Hydroxy fatty acids	1.70671e+06	1.16417e+06	1.111e+06	981920	1.33189e+06	1.56461e+06	1.32804e+06	990250	1.33852e+06	822823	1.01998e+06	1.38655e+06	1.14146	0.190883	0.306657	0.638889	0.596733
Com_264_neg	Asparagine	C4 H8 N2 O3	132.053	1.205	131.045	No results	Invalid mass	No results	Organic acids and derivatives	Carboxylic acids and derivatives	Amino acids, peptides, and analogues	Asparagine and derivatives	2.03239e+07	2.08943e+07	2.0923e+07	2.21271e+07	2.24573e+07	21337438	2.50422e+07	2.77202e+07	2.80407e+07	2.55888e+07	2.86023e+07	2.60245e+07	0.79533	-0.330374	1.63E-05	1	1.78824
Com_2662_pos	DL-2-(acetylamino)-3-phenylpropanoic acid	C11 H13 N O3	224.115	5.802	225.122	Invalid mass	No results	No results					514973	602036	538333	603626	580288	737185	727536	430751	511996	650581	470266	631804	1.04485	0.0632911	0.592279	0.583333	0.255774
Com_2673_pos	6-O-Isobutyryl-alpha-D-glucopyranosyl alpha-D-glucopyranoside	C16 H28 O12	198.089	6.67	435.142	Invalid mass	No results	No results					1.1458e+06	919341	891407	951910	1.07634e+06	970592	707127	735986	813555	751083	698383	746491	1.3375	0.419541	0.000233905	1	1.31524
Com_2689_neg	Dl-Indole-3-lactic acid	C11 H11 N O3	205.074	5.622	204.066	No results	No results	Full match	Organoheterocyclic compounds	Indoles and derivatives	Indolyl carboxylic acids and derivatives	Indolyl carboxylic acids and derivatives	2.24102e+06	2.42046e+06	2.55643e+06	2.46886e+06	2.75938e+06	2.51686e+06	1.48539e+06	1.51429e+06	1.51374e+06	1.60347e+06	1.64309e+06	1.64505e+06	1.59096	0.669896	3.18E-07	1	1.84513
Com_270_pos	Phosphocholine	C5 H14 N O4 P	183.067	1.225	184.074	No results	Full match	No results	Organic nitrogen compounds	Organonitrogen compounds	Quaternary ammonium salts	Phosphocholines	5.2388e+08	4.90605e+08	5.45087e+08	5.45881e+08	5.69473e+08	5.53754e+08	7.01304e+08	616134491	6.61485e+08	6.93661e+08	6.60218e+08	6.49305e+08	0.810797	-0.302587	2.70E-05	1	1.55982
Com_2714_pos	AKB48 N-(4-hydroxypentyl) metabolite	C23 H31 N3 O2	419.206	7.401	420.213	Invalid mass	No results	No results	Organoheterocyclic compounds	Benzopyrazoles	Indazoles	Indazole-3-carboxamides	2.96486e+06	2.90836e+06	2.63349e+06	2.51363e+06	2.4055e+06	2.41425e+06	4.59911e+06	4.43046e+06	3.91948e+06	3.75354e+06	3.464e+06	3.23594e+06	0.676854	-0.563084	0.000310878	1	0.902595
Com_271_neg	FAHFA 16:1/18:3	C34 H58 O4	530.432	9.657	529.424	No results	Full match	No results					2.79371e+07	3.06874e+07	3.15607e+07	2.7434e+07	3.4603e+07	3.10242e+07	2.76644e+07	3.18097e+07	3.09789e+07	2.90795e+07	2.9605e+07	3.11712e+07	1.01629	0.023316	0.735649	0.527778	0.190175
Com_2720_pos	LPC 16:2	C24 H46 N O7 P	513.285	8.238	514.292	No results	Invalid mass	No results	Lipids and lipid-like molecules	Glycerophospholipids	Glycerophosphocholines	Phosphocholines	302574	5.25535e+06	4.87215e+06	5.08736e+06	5.18838e+06	5.95405e+06	1.44964e+06	6.82119e+06	7.25773e+06	6.19694e+06	6.20587e+06	5.63518e+06	0.794239	-0.332355	0.454292	0.833333	0.525894
Com_2725_pos	L-Arabinitol	C5 H12 O5	152.069	1.288	153.076	No results	No results	Full match	Organic oxygen compounds	Organooxygen compounds	Carbohydrates and carbohydrate conjugates	Sugar alcohols	6.53247e+06	6.07041e+06	6.36929e+06	6.98078e+06	6.56944e+06	6.56843e+06	5.86973e+06	6.04399e+06	5.23656e+06	5.18073e+06	4.60233e+06	4.90959e+06	1.22761	0.295857	0.00293769	1	0.750646
Com_272_neg	D-Ribose-1-phosphate	C5 H11 O8 P	192.063	1.228	191.055	Invalid mass	Invalid mass	No match	Organic oxygen compounds	Organooxygen compounds	Carbohydrates and carbohydrate conjugates	Pentoses	892464	808173	1.79676e+06	1.6337e+06	1.56988e+06	1.2744e+06	1.96586e+06	2.24253e+06	1.30358e+06	1.47648e+06	1.51158e+06	1.86127e+06	0.769727	-0.37758	0.107932	0.75	0.467479
Com_272_pos	2-(3-thienylcarbonyl)-3-(3,4,5-trimethoxyphenyl)acrylonitrile	C17 H15 N O4 S	329.068	5.054	330.076	Invalid mass	No results	No results					2.12871e+06	2.31577e+06	2.34251e+06	2.23227e+06	2.11863e+06	2.15577e+06	4.4617e+06	4.29892e+06	3.63288e+06	3.5201e+06	3.44525e+06	3.55238e+06	0.580225	-0.785315	2.02E-05	1	1.88187
Com_2745_pos	N-[(4-hydroxy-3-methoxyphenyl)methyl]-8-methylnonanamide	C18 H29 N O3	329.198	6.366	330.205	Invalid mass	No results	No results					2.24681e+06	1.86767e+06	1.50074e+06	875152	1.74376e+06	1.55292e+06	3.74608e+06	2.01697e+06	1.90794e+06	1.55012e+06	1.8767e+06	1.85008e+06	0.755879	-0.403772	0.159214	0.75	0.645121
Com_274_pos	Histamine	C5 H9 N3	111.08	1.086	112.088	Invalid mass	Invalid mass	No results	Organic nitrogen compounds	Organonitrogen compounds	Amines	2-arylethylamines	6.4154e+08	6.163e+08	6.53916e+08	6.48637e+08	6.5876e+08	6.34524e+08	8.12864e+08	6.78562e+08	7.10203e+08	6.88958e+08	6.24753e+08	5.9126e+08	0.93841	-0.0917093	0.253592	0.694444	0.692978
Com_2751_pos	LPC 15:0-SN1	C23 H48 N O7 P	481.318	8.977	482.325	No results	Full match	Full match					1.83725e+07	2.0884e+07	1.94455e+07	2.16886e+07	2.05619e+07	2.01752e+07	2.06618e+07	2.18382e+07	2.28407e+07	2.82472e+07	2.86437e+07	3.17629e+07	0.786571	-0.346351	0.0222083	0.944444	1.2778
Com_2759_neg	2-Hydroxymyristic acid	C14 H28 O3	244.204	7.656	243.197	Full match	No results	No results	Lipids and lipid-like molecules	Fatty Acyls	Fatty acids and conjugates	Long-chain fatty acids	1.93686e+06	2.00936e+06	2.40471e+06	2.34605e+06	2.22301e+06	2.14602e+06	1.82721e+06	1.67152e+06	1.67882e+06	1.69139e+06	1.59647e+06	1.89029e+06	1.26172	0.335395	0.0004266	1	1.39661
Com_2764_pos	4-(Diethylamino)salicylaldehyde	C11 H15 N O2	211.119	5.552	212.126	Invalid mass	No results	No results					1.4876e+06	1.44939e+06	1.27179e+06	1.36791e+06	1.31335e+06	1.45377e+06	1.50505e+06	1.74332e+06	1.43065e+06	705095	1.60906e+06	1.35931e+06	0.998961	-0.00149944	0.803589	0.638889	0.123215
Com_2777_pos	L-5-Hydroxytryptophan	C11 H12 N2 O3	220.085	3.877	221.093	Full match	No results	Full match	Organoheterocyclic compounds	Indoles and derivatives	Tryptamines and derivatives	Serotonins	1.24636e+07	1.43679e+07	1.25647e+07	1.31694e+07	1.32471e+07	1.55603e+07	2.03277e+07	1.87508e+07	2.00432e+07	1.91168e+07	2.05083e+07	1.97432e+07	0.68675	-0.542144	2.95E-05	1	1.58047
Com_2780_pos	SPB 14:0;2O	C14 H31 N O2	245.236	6.692	246.243	No results	Full match	No results					3.16066e+06	3.05072e+06	2.83041e+06	2.33621e+06	2.27993e+06	2.21067e+06	3.61811e+06	3.31503e+06	3.03612e+06	2.77872e+06	2.6314e+06	2.55376e+06	0.884876	-0.176452	0.175117	0.694444	0.615105
Com_2784_pos	LPC 18:2-SN1	C26 H50 N O7 P	519.334	9.064	520.341	No results	Full match	Full match					3240774104	3179179087	3415314682	3451755327	3408641351	3675554014	3363848875	3214732228	3382325105	3569295297	3892274738	4023598677	0.949881	-0.0741813	0.272267	0.611111	0.609415
Com_2789_neg	Nicotinamide N-oxide	C6 H6 N2 O2	138.042	1.406	183.041	No results	No results	Full match					1.84091e+06	1.79382e+06	2.06208e+06	1.90848e+06	2.23849e+06	2.16649e+06	2.40742e+06	2.53575e+06	2.48434e+06	2.46493e+06	2.3478e+06	2.43763e+06	0.818258	-0.289373	0.00198125	1	1.20702
Com_27_neg	LPE 20:4	C25 H44 N O7 P	501.286	8.85	500.278	No results	Full match	No results	Lipids and lipid-like molecules	Glycerophospholipids	Glycerophosphoethanolamines	1-acyl-sn-glycero-3-phosphoethanolamines	6.03185e+08	6.06925e+08	6.04463e+08	591935510	5.94345e+08	5.76582e+08	6.15691e+08	6.10183e+08	622956421	6.10735e+08	6.05102e+08	6.38917e+08	0.965939	-0.0499959	0.0112466	0.972222	0.196474
Com_27_pos	Xanthine	C5 H4 N4 O2	152.034	2.106	153.041	Full match	Full match	Full match	Organoheterocyclic compounds	Imidazopyrimidines	Purines and purine derivatives	Xanthines	7.88917e+08	801049088	7.71727e+08	8.27751e+08	816703813	8.14549e+08	9.2334e+08	961254319	9.09414e+08	8.21552e+08	8.82713e+08	8.23787e+08	0.905795	-0.142743	0.011023	0.944444	1.24196
Com_2800_pos	Gamma-Glu-Leu	C11 H20 N2 O5	260.138	5.341	261.145	No results	No results	Full match	Organic acids and derivatives	Carboxylic acids and derivatives	Amino acids, peptides, and analogues	Dipeptides	1.34819e+06	1.21505e+06	1.32023e+06	1.48448e+06	1.24647e+06	1.24473e+06	480215	1.20092e+06	1.34701e+06	1.31185e+06	1.36523e+06	1.26119e+06	1.12815	0.173961	0.348554	0.416667	0.631427
Com_2819_pos	LPC 17:0	C25 H52 N O7 P	531.332	9.672	532.339	No results	Invalid mass	No results	Lipids and lipid-like molecules	Glycerophospholipids	Glycerophosphocholines	Phosphocholines	1.82795e+07	1.7355e+07	1.71519e+07	2.36082e+07	8.55627e+06	1.9861e+07	3.60549e+07	3.38124e+07	3.89051e+07	3.03237e+07	3.20339e+07	1.50062e+07	0.563092	-0.828556	0.0166361	0.861111	1.21671
Com_281_neg	Pseudouridine	C9 H12 N2 O6	244.07	1.614	243.062	Full match	Full match	Full match	Nucleosides, nucleotides, and analogues	Nucleoside and nucleotide analogues	Not available	Nucleoside and nucleotide analogues	6.69929e+07	6.03361e+07	6.45438e+07	6.26834e+07	5.84963e+07	6.60359e+07	6.627e+07	6.11072e+07	6.91801e+07	5.96556e+07	5.37462e+07	5.37655e+07	1.04224	0.0596884	0.378212	0.611111	0.445103
Com_2837_pos	7-methyl-3-nitroimidazo[1,2-a]pyridine	C8 H7 N3 O2	199.034	1.163	200.041	Invalid mass	No results	No results					4.62169e+07	6.20157e+07	4.48532e+07	4.62034e+07	4.39412e+07	4.68872e+07	4.35351e+07	5.39259e+07	4.57556e+07	4.20046e+07	5.23333e+07	4.90985e+07	1.01209	0.0173319	0.894888	0.472222	0.0612994
Com_2844_pos	LPC 20:4-SN1	C28 H50 N O7 P	543.334	8.976	544.341	No results	Full match	Full match					2.60307e+08	2.90705e+08	2.93525e+08	3.05432e+08	3.07543e+08	3.09384e+08	3.31156e+08	3.62843e+08	3.70194e+08	4.4682e+08	4.57786e+08	4.83956e+08	0.720371	-0.473187	0.0023976	1	1.55956
Com_284_pos	Flavin Adenine Dinucleotide	C27 H33 N9 O15 P2	785.159	5.185	786.166	No results	No results	Full match	Nucleosides, nucleotides, and analogues	Flavin nucleotides	Not available	Flavin nucleotides	277778	282593	285663	306264	306352	300996	379048	376199	354641	336347	328763	327396	0.836972	-0.256748	0.000439935	1	1.59683
Com_2855_pos	D-Glucosamine	C6 H13 N O5	179.08	1.194	162.077	No results	No results	Full match	Organic oxygen compounds	Organooxygen compounds	Carbohydrates and carbohydrate conjugates	Hexoses	3.42796e+07	3.17999e+07	3.12189e+07	2.36422e+07	3.35055e+07	2.654e+07	5.10734e+07	4.98576e+07	55466648	4.26313e+07	4.47861e+07	4.38627e+07	0.629128	-0.668575	0.000124848	1	1.63234
Com_2862_pos	Lipoic acid	C8 H14 O2 S2	206.044	1.153	207.051	No results	No results	Full match	Organoheterocyclic compounds	Dithiolanes	Lipoic acids and derivatives	Lipoic acids and derivatives	2.82031e+06	3.83571e+06	2.76086e+06	2.89759e+06	2.89889e+06	3.0756e+06	4.12313e+06	5.20269e+06	4.47038e+06	3.95828e+06	5.12255e+06	4.92086e+06	0.657927	-0.604002	0.000111153	1	1.60288
Com_2879_pos	Oleamide	C18 H35 N O	281.273	10.508	282.28	Full match	No results	No results	Lipids and lipid-like molecules	Fatty Acyls	Fatty amides	Fatty amides	3.01745e+08	2.84446e+08	2.57342e+08	260058944	2.48252e+08	249612049	2.7505e+08	2.73883e+08	2.84979e+08	2.43899e+08	2.35541e+08	2.40103e+08	1.0309	0.0439022	0.524845	0.361111	0.137685
Com_287_neg	Corticosterone	C21 H30 O4	346.212	9.425	345.205	Invalid mass	No results	No results	Lipids and lipid-like molecules	Steroids and steroid derivatives	Hydroxysteroids	21-hydroxysteroids	3.30926e+07	3.26278e+07	3.37232e+07	3.41634e+07	3.45821e+07	3.18975e+07	2.56364e+07	2.60468e+07	2.60636e+07	2.56919e+07	2.46403e+07	2.47529e+07	1.30919	0.388679	1.74E-08	1	1.45583
Com_289_pos	Sulforidazine	C21 H26 N2 O2 S2	380.158	4.999	403.148	Invalid mass	No results	No results	Organoheterocyclic compounds	Benzothiazines	Phenothiazines	Phenothiazines	1.18683e+07	1.21839e+07	1.12643e+07	1.16942e+07	1.18032e+07	1.2154e+07	1.21113e+07	1.1637e+07	1.14076e+07	1.09614e+07	1.04525e+07	1.09503e+07	1.05107	0.0718543	0.0719308	0.833333	0.706014
Com_28_neg	Pantothenic acid	C9 H17 N O5	219.11	5.015	218.103	Full match	Full match	Full match	Organic oxygen compounds	Organooxygen compounds	Alcohols and polyols	Secondary alcohols	4.4833e+08	4.90779e+08	5.18081e+08	4.62814e+08	5.08667e+08	5.01127e+08	537018221	5.35833e+08	548322914	4.98054e+08	5.02538e+08	5.09252e+08	0.935733	-0.0958309	0.0423475	0.833333	0.791485
Com_2905_pos	Fenpropimorph	C20 H33 N O	303.254	11.902	304.261	Invalid mass	No results	No results	Benzenoids	Benzene and substituted derivatives	Phenylpropanes	Phenylpropanes	1.37265e+06	3.06669e+06	1.11365e+06	1.27183e+06	1.25285e+06	1.23557e+06	1.58453e+06	1.37146e+06	1.1748e+06	1.33876e+06	1.33507e+06	1.24555e+06	1.1569	0.210266	0.62819	0.555556	0.246241
Com_2912_neg	Hexadecanedioic acid	C16 H30 O4	286.215	6.999	285.208	Full match	No results	No results	Lipids and lipid-like molecules	Fatty Acyls	Fatty acids and conjugates	Long-chain fatty acids	5.06485e+06	5.12148e+06	5.40185e+06	4.36852e+06	5.65836e+06	5.92594e+06	6.3558e+06	5.49996e+06	5.28703e+06	2.60734e+06	2.531e+06	5.00235e+06	1.15605	0.209201	0.281368	0.611111	0.666055
Com_2920_neg	N1-(2-methyl-4-nitrophenyl)acetamide	C9 H10 N2 O3	176.058	5.327	175.051	Invalid mass	No results	No results					1.46445e+06	1.46795e+06	1.88762e+06	1.60689e+06	1.73486e+06	1.67538e+06	1.6848e+06	1.52366e+06	1.59545e+06	1.58704e+06	1.48959e+06	1.5857e+06	1.03918	0.0554461	0.451003	0.611111	0.341508
Com_2928_pos	Prostaglandin E2	C20 H32 O5	334.213	7.892	335.22	Invalid mass	No results	No match	Lipids and lipid-like molecules	Fatty Acyls	Eicosanoids	Prostaglandins and related compounds	1.09167e+07	9.74994e+06	9.76867e+06	1.0178e+07	8.67357e+06	9.28748e+06	1.6235e+07	1.69857e+07	1.56836e+07	1.49458e+07	1.58505e+07	1.6318e+07	0.610031	-0.713046	1.07E-06	1	1.73913
Com_293_neg	Guanosine	C10 H13 N5 O5	283.092	3.459	282.085	Full match	Full match	Full match	Nucleosides, nucleotides, and analogues	Purine nucleosides	Not available	Purine nucleosides	7.44278e+07	7.06292e+07	7.55686e+07	4.63408e+07	7.50555e+07	5.15688e+07	7.52771e+07	7.30881e+07	5.34336e+07	7.34325e+07	6.26488e+07	6.56758e+07	0.975306	-0.0360727	0.731707	0.527778	0.180889
Com_2946_pos	2-Amino-1,3-octadecanediol	C18 H39 N O2	301.299	7.128	302.306	Full match	No results	Full match	Organic nitrogen compounds	Organonitrogen compounds	Amines	1,2-aminoalcohols	2.34198e+07	1.96317e+07	1.81756e+07	1.75497e+07	1.61143e+07	1.52405e+07	1.6759e+07	1.57364e+07	1.34738e+07	1.21532e+07	1.11721e+07	1.10542e+07	1.37067	0.454884	0.00759331	0.916667	1.17645
Com_294_pos	4-(3,4-dihydro-2H-1,5-benzodioxepin-7-ylamino)-4-oxobutanoic acid	C13 H15 N O5	287.078	1.371	288.085	Invalid mass	No results	No results					3.27364e+06	4.37874e+06	4.06278e+06	3.92869e+06	4.15047e+06	3.86376e+06	6.36941e+06	6.74588e+06	6.12034e+06	5.26559e+06	5.6592e+06	5.47213e+06	0.663946	-0.590863	2.67E-05	1	1.16073
Com_2951_pos	All trans retinal	C20 H28 O	302.225	7.289	285.222	Invalid mass	No results	No match	Lipids and lipid-like molecules	Prenol lipids	Retinoids	Retinoids	3.07379e+06	2.96539e+06	2.80567e+06	2.9447e+06	2.87775e+06	2.98933e+06	4.0817e+06	3.9306e+06	3.89826e+06	3.7876e+06	3.43883e+06	3.78478e+06	0.7703	-0.376508	1.41E-05	1	1.30928
Com_2955_pos	cis-7-Hexadecenoic Acid	C16 H30 O2	254.225	9.126	237.222	No results	No results	Full match	Lipids and lipid-like molecules	Fatty Acyls	Fatty acids and conjugates	Long-chain fatty acids	7.38427e+06	6.68254e+06	6.94473e+06	7.4186e+06	7.87319e+06	7.50002e+06	4.44788e+06	4.35271e+06	4.4308e+06	4.5647e+06	5.04461e+06	5.40353e+06	1.55088	0.633085	3.41E-06	1	1.73708
Com_295_pos	Ne-(1-Carboxymethyl)-L-lysine	C8 H16 N2 O4	204.112	1.201	205.119	No results	No results	Full match					3.14795e+06	3.50639e+06	3.68723e+06	3.32744e+06	3.66617e+06	4.10164e+06	3.55873e+06	3.01368e+06	3.56402e+06	3.36559e+06	2.74723e+06	2.49924e+06	1.14339	0.193316	0.0820167	0.777778	0.470463
Com_2960_neg	2,3-dinor Prostaglandin E1	C18 H30 O5	308.197	7.7	307.189	Invalid mass	No results	No results	Lipids and lipid-like molecules	Fatty Acyls	Eicosanoids	Prostaglandins and related compounds	1.5079e+06	1.6281e+06	1.62501e+06	1.59221e+06	1.64852e+06	1.68149e+06	1.56669e+06	1.52288e+06	1.47799e+06	1.59476e+06	1.56473e+06	1.44813e+06	1.05537	0.0777515	0.0320771	0.861111	0.402252
Com_297_pos	α-Lactose	C12 H22 O11	359.143	1.318	360.151	Invalid mass	Invalid mass	No results	Organic oxygen compounds	Organooxygen compounds	Carbohydrates and carbohydrate conjugates	O-glycosyl compounds	1.30115e+07	1.32708e+07	1.35238e+07	1.38942e+07	1.27865e+07	1.21107e+07	1.73704e+07	1.64811e+07	1.41177e+07	1.34721e+07	1.29534e+07	1.21825e+07	0.907831	-0.139505	0.186463	0.694444	0.346253
Com_2987_pos	N-{6-[(5-chloro-3-pyridyl)oxy]-3-pyridyl}-N'-methylurea	C12 H11 Cl N4 O2	278.054	4.57	279.062	Invalid mass	No results	No results					7.89198e+06	8.31684e+06	8.45684e+06	6.68663e+06	6.76032e+06	8.70657e+06	1.09581e+07	1.20329e+07	1.11218e+07	9.43711e+06	8.78076e+06	9.08368e+06	0.762349	-0.391477	0.00335318	1	1.30919
Com_2996_neg	2'-Deoxyinosine	C10 H12 N4 O4	252.086	3.974	251.079	Full match	Full match	Full match	Nucleosides, nucleotides, and analogues	Purine nucleosides	Purine 2'-deoxyribonucleosides	Purine 2'-deoxyribonucleosides	689588	820561	593223	663158	612141	848403	1.35548e+06	1.44076e+06	1.34142e+06	1.43788e+06	1.34597e+06	630286	0.559744	-0.837161	0.00653018	0.888889	1.4504
Com_299_neg	Ornithine	C5 H12 N2 O2	132.089	1.179	131.082	Invalid mass	No results	No results	Organic acids and derivatives	Carboxylic acids and derivatives	Amino acids, peptides, and analogues	Alpha amino acids	2.6006e+07	2.73941e+07	3.00175e+07	2.81123e+07	2.79143e+07	2.78765e+07	2.40012e+07	2.56145e+07	2.5118e+07	2.44961e+07	2.40418e+07	2.48984e+07	1.12925	0.175363	0.000551503	1	1.52273
Com_3007_pos	Lysopc 18:2	C26 H50 N O7 P	519.333	10.49	520.34	No results	No results	Full match	Lipids and lipid-like molecules	Glycerophospholipids	Glycerophosphocholines	Phosphocholines	8.05724e+06	7.60943e+06	8.05382e+06	8.60192e+06	8.63014e+06	8.82759e+06	1.18943e+07	1.29354e+07	1.14835e+07	1.11831e+07	9.98564e+06	9.70698e+06	0.740898	-0.432654	0.000430801	1	1.18676
Com_3027_neg	Stearic acid	C18 H36 O2	568.544	11.153	567.537	Invalid mass	No results	No results	Lipids and lipid-like molecules	Fatty Acyls	Fatty acids and conjugates	Long-chain fatty acids	1.22964e+06	341532	1.29684e+06	1.47076e+06	1.43397e+06	1.47189e+06	2.16262e+06	2.07465e+06	1.67681e+06	1.71707e+06	2.14475e+06	1.76996e+06	0.627466	-0.672391	0.0618522	1	1.12462
Com_3034_pos	LPC 16:0	C24 H50 N O7 P	517.317	9.661	518.324	No results	Invalid mass	No match	Lipids and lipid-like molecules	Glycerophospholipids	Glycerophosphocholines	Phosphocholines	6.00097e+07	4.825e+07	5.80776e+07	6.0176e+07	5.68201e+07	5.65166e+07	9.36647e+07	9.63694e+07	8.96764e+07	7.02703e+07	7.17375e+07	7.45729e+07	0.684779	-0.546289	0.000561331	1	1.12106
Com_303_neg	7-Hydroxy-3,4-dihydrocarbostyril	C9 H9 N O2	163.063	2.248	162.055	No results	No results	Full match	Organoheterocyclic compounds	Quinolines and derivatives	Quinolones and derivatives	Hydroquinolones	5.98557e+07	6.33975e+07	6.99087e+07	6.84804e+07	6.70371e+07	6.46777e+07	6.97824e+07	6.64535e+07	6.15054e+07	6.18621e+07	6.42293e+07	6.8767e+07	1.00193	0.00278075	0.956497	0.527778	0.0125939
Com_3049_pos	1-Methylguanosine	C11 H15 N5 O5	297.108	4.772	298.115	No results	No results	Full match	Nucleosides, nucleotides, and analogues	Purine nucleosides	Not available	Purine nucleosides	1.4645e+06	1.16664e+06	1.24403e+06	1.20003e+06	1.21745e+06	1.20953e+06	1.27198e+06	1.09779e+06	1.15829e+06	1.17528e+06	1.24428e+06	1.30324e+06	1.03466	0.0491587	0.4574	0.555556	0.0994901
Com_3071_pos	5'-Deoxy-5'-(Methylthio)Adenosine	C11 H15 N5 O3 S	297.09	5.149	298.098	No results	No results	Full match	Nucleosides, nucleotides, and analogues	5'-deoxyribonucleosides	5'-deoxy-5'-thionucleosides	5'-deoxy-5'-thionucleosides	1.79438e+06	2.01606e+06	1.85066e+06	1.88407e+06	1.77039e+06	1.99113e+06	2.19269e+06	2.03767e+06	2.1088e+06	2.34415e+06	2.26713e+06	2.15643e+06	0.862653	-0.213147	0.000588243	1	0.975485
Com_3074_pos	Monoolein	C21 H40 O4	356.294	9.982	379.283	Full match	No results	Full match	Lipids and lipid-like molecules	Glycerolipids	Monoradylglycerols	1-monoacylglycerols	1.81993e+08	1.66199e+08	1.52105e+08	1.70908e+08	1.67103e+08	1.59298e+08	1.68507e+08	157447552	1.48635e+08	1.22992e+08	1.16318e+08	1.25116e+08	1.18902	0.249773	0.0317549	0.861111	0.483557
Com_3119_neg	2-Phosphoglyceric acid	C3 H7 O7 P	185.992	1.442	184.985	No results	No results	Full match	Organic oxygen compounds	Organooxygen compounds	Carbohydrates and carbohydrate conjugates	Sugar acids and derivatives	1.66134e+06	1.72839e+06	1.88739e+06	1.75337e+06	1.78193e+06	1.95818e+06	2.62472e+06	2.63745e+06	2.59513e+06	2.34556e+06	2.74685e+06	1.48956e+06	0.745924	-0.422899	0.0324243	0.833333	1.22556
Com_311_pos	2-methyl-1H-benzimidazole-5-carboxylic acid	C9 H8 N2 O2	176.059	5.319	177.067	Full match	No results	No results					6.98538e+06	6.86189e+06	7.45125e+06	7.06433e+06	7.50696e+06	6.53619e+06	7.25576e+06	7.98428e+06	7.68953e+06	7.11961e+06	6.72942e+06	7.24262e+06	0.963308	-0.0539303	0.280934	0.694444	0.42318
Com_3121_pos	7-(2-hydroxypropan-2-yl)-1,4a-dimethyl-decahydronaphthalen-1-ol	C15 H28 O2	222.199	9.8	240.233	Invalid mass	No results	No results					9.49872e+07	9.28563e+07	9.40332e+07	9.75366e+07	8.37427e+07	8.72644e+07	8.75795e+07	8.90533e+07	8.88499e+07	7.90371e+07	8.049e+07	8.8504e+07	1.07187	0.100131	0.0575827	0.777778	0.302989
Com_3129_pos	D-glutamine	C5 H10 N2 O3	146.07	1.716	147.077	No results	No results	Full match	Organic acids and derivatives	Carboxylic acids and derivatives	Amino acids, peptides, and analogues	D-alpha-amino acids	8.64967e+06	1.16441e+07	1.07899e+07	7.83605e+06	1.16375e+07	8.46264e+06	1.70335e+07	1.46103e+07	1.22981e+07	13003457	1.34624e+07	1.34472e+07	0.703833	-0.506694	0.0026377	1	1.37354
Com_3131_neg	Methyldopa	C10 H13 N O4	211.084	1.335	210.077	No results	No results	Full match	Phenylpropanoids and polyketides	Phenylpropanoic acids	Not available	Phenylpropanoic acids	3.45881e+06	3.58499e+06	4.02896e+06	3.52219e+06	3.7635e+06	3.61256e+06	3.60056e+06	3.73233e+06	3.46569e+06	3.56243e+06	3.18187e+06	3.31099e+06	1.05357	0.0752873	0.142357	0.722222	0.194817
Com_313_pos	(±)8-HEPE	C20 H30 O3	300.21	7.38	323.199	Invalid mass	No results	No match					2.5151e+07	2.31675e+07	2.19045e+07	2.40397e+07	2.30549e+07	2.38071e+07	3.47381e+07	3.32108e+07	2.99144e+07	2.83779e+07	2.77762e+07	2.64542e+07	0.781978	-0.354799	0.00149423	1	1.53774
Com_3144_pos	4-oxo-4-(5,6,7,8-tetrahydronaphthalen-1-ylamino)but-2-enoic acid	C14 H15 N O3	227.091	1.403	228.099	Invalid mass	No results	No match					4.27309e+06	4.12895e+06	4.28074e+06	4.36728e+06	4.08659e+06	4.1336e+06	3.23216e+06	2.75246e+06	3.26322e+06	2.92715e+06	2.88236e+06	3.49333e+06	1.36223	0.445967	0.00021968	1	1.4585
Com_314_pos	Methionine	C5 H11 N O2 S	149.052	1.91	150.059	Full match	Full match	Full match	Organic acids and derivatives	Carboxylic acids and derivatives	Amino acids, peptides, and analogues	Methionine and derivatives	516841415	5.13835e+08	5.30041e+08	5.67865e+08	537378824	5.42649e+08	6.08481e+08	5.761e+08	4.97009e+08	5.52312e+08	5.2378e+08	537578122	0.973705	-0.0384436	0.467204	0.638889	0.240431
Com_3150_pos	Methyl palmitate	C17 H34 O2	287.283	6.864	288.29	Invalid mass	No results	No results	Lipids and lipid-like molecules	Fatty Acyls	Fatty acid esters	Fatty acid methyl esters	4.17863e+06	3.0111e+06	3.06665e+06	3.52475e+06	2.48137e+06	3.16306e+06	1.27604e+06	1.24677e+06	1.01434e+06	825151	1.08226e+06	764994	3.12833	1.64539	1.64E-06	1	1.58069
Com_3167_neg	LPC 15:1	C23 H46 N O7 P	525.307	8.315	524.3	No results	Invalid mass	No results	Lipids and lipid-like molecules	Glycerophospholipids	Glycerophosphocholines	Phosphocholines	1.86687e+06	1.47705e+06	2.50732e+06	1.45268e+06	1.30234e+06	2.38491e+06	1.71987e+06	2.91775e+06	1.59748e+06	2.80711e+06	1.85299e+06	3.2837e+06	0.775179	-0.367399	0.177648	0.75	0.764349
Com_3192_pos	N-(6-methoxypyridin-3-yl)thiophene-2-carboxamide	C11 H10 N2 O2 S	234.05	1.173	235.057	Invalid mass	No results	No results					3.79841e+07	4.93732e+07	3.75815e+07	3.6734e+07	3.60446e+07	3.86367e+07	4.25673e+07	4.91475e+07	4.10736e+07	3.8924e+07	5.06326e+07	4.37387e+07	0.88827	-0.170929	0.0877376	0.861111	0.618654
Com_31_neg	Palmitic acid	C16 H32 O2	256.24	10.312	255.233	Full match	No results	No results	Lipids and lipid-like molecules	Fatty Acyls	Fatty acids and conjugates	Long-chain fatty acids	4.50566e+08	522776653	5.5672e+08	5.34872e+08	4.97236e+08	5.84258e+08	6.37844e+08	5.02983e+08	5.20568e+08	5.54813e+08	4.73798e+08	4.73344e+08	0.994651	-0.00773833	0.957107	0.555556	0.0400398
Com_3214_pos	PAF C-16	C26 H54 N O7 P	523.365	10.482	524.373	No results	No results	Full match					1.04216e+07	1.02236e+07	8.66966e+06	9.58259e+06	9.36863e+06	9.98785e+06	1.68036e+07	1.8067e+07	1.71376e+07	1.48957e+07	1.20699e+07	1.15588e+07	0.643458	-0.636083	0.00176946	1	1.40974
Com_3216_pos	SPB 14:1;2O	C14 H29 N O2	243.22	6.536	244.228	No results	Full match	No results					1.27608e+07	1.08383e+07	9.22008e+06	1.00027e+07	9.78276e+06	9.52224e+06	1.24817e+07	1.3113e+07	1.14856e+07	1.07188e+07	1.01936e+07	1.01038e+07	0.912335	-0.132364	0.186481	0.777778	0.521521
Com_3218_pos	L-Glutathione (reduced)	C10 H17 N3 O6 S	307.084	1.819	308.092	Full match	Full match	Full match	Organic acids and derivatives	Carboxylic acids and derivatives	Amino acids, peptides, and analogues	Peptides	1.03259e+07	7.90953e+06	8.49242e+06	8.02827e+06	8.18291e+06	7.69717e+06	7.27978e+06	6.53056e+06	7.01257e+06	5.62617e+06	5.16959e+06	4.57119e+06	1.39918	0.484585	0.00406016	1	0.570969
Com_3227_pos	Epigallocatechin	C15 H14 O7	306.077	1.827	307.084	No results	Invalid mass	No results	Phenylpropanoids and polyketides	Flavonoids	Flavans	Epigallocatechins	1.03117e+07	9.42697e+06	9.67552e+06	8.91529e+06	8.1443e+06	7.69717e+06	8.60837e+06	7.9058e+06	6.96018e+06	6.65673e+06	6.20943e+06	5.24097e+06	1.30277	0.381579	0.0116494	0.916667	0.433143
Com_3236_pos	(2E,4E)-N-(2-methylpropyl)dodeca-2,4-dienamide	C16 H29 N O	234.199	6.887	252.233	Invalid mass	No results	No results					1.32927e+06	1.15855e+06	1.16332e+06	1.01487e+06	921426	980086	1.77428e+06	1.56702e+06	1.30224e+06	1.37851e+06	1.23009e+06	1.24809e+06	0.772629	-0.372152	0.009939	0.916667	0.865608
Com_3242_pos	2-hydroxy-6-[(8Z,11Z)-pentadeca-8,11,14-trien-1-yl]benzoic acid	C22 H30 O3	324.208	7.104	325.215	Invalid mass	No results	No results					1.78758e+06	2.78882e+06	471842	1.98738e+06	2.04615e+06	1.65382e+06	2.35413e+06	2.39138e+06	2.09457e+06	1.80056e+06	1.97491e+06	682531	0.950214	-0.0736757	0.76307	0.611111	0.321178
Com_3252_pos	L-Leucyl-L-Alanine	C9 H18 N2 O3	202.132	5.795	225.121	No results	No results	Full match	Organic acids and derivatives	Carboxylic acids and derivatives	Amino acids, peptides, and analogues	Peptides	435007	602036	477129	601287	498744	737185	672242	600817	580536	635440	470266	631804	0.933247	-0.0996694	0.426154	0.611111	0.299012
Com_3297_pos	Choline Glycerophosphate	C8 H20 N O6 P	257.103	8.537	240.1	No results	No results	Full match	Lipids and lipid-like molecules	Glycerophospholipids	Glycerophosphocholines	Glycerophosphocholines	2.24328e+06	2.01419e+06	2.07012e+06	1.79361e+06	1.72238e+06	1.84834e+06	2.17359e+06	1.99474e+06	1.83275e+06	1.88067e+06	1.92964e+06	2.19354e+06	0.973927	-0.0381141	0.592138	0.583333	0.149999
Com_3303_pos	L-Kynurenine	C10 H12 N2 O3	208.085	4.72	209.093	No results	No results	Full match	Organic oxygen compounds	Organooxygen compounds	Carbonyl compounds	Alkyl-phenylketones	6.09382e+06	3.80379e+06	3.84572e+06	5.13505e+06	5.76066e+06	4.33925e+06	5.86916e+06	6.49262e+06	4.9807e+06	5.10298e+06	5.85188e+06	5.32805e+06	0.861798	-0.214579	0.123015	0.722222	0.76916
Com_3306_neg	Mag (18:1)	C21 H40 O4	356.293	9.977	401.291	No results	No results	Full match	Lipids and lipid-like molecules	Fatty Acyls	Lineolic acids and derivatives	Lineolic acids and derivatives	2.17581e+06	2.09174e+06	1.56555e+06	1.86622e+06	2.3841e+06	1.79394e+06	906111	1.15763e+06	1.42581e+06	1.36712e+06	414819	1.29526e+06	1.80871	0.854963	0.0167524	1	1.24539
Com_3313_pos	3-(3,4-dimethylphenyl)-3,4-dihydro-1,2,3-benzotriazin-4-one	C15 H13 N3 O	273.084	6.81	274.091	Invalid mass	No results	No results					275918	302821	412438	405736	334558	399100	802304	720800	820504	778087	576680	684863	0.486072	-1.04076	1.32E-05	1	1.78602
Com_3359_pos	LPC 18:4-SN1	C26 H46 N O7 P	515.303	8.118	516.31	No results	Full match	No results					1.31203e+07	1.145e+07	1.18362e+07	1.3116e+07	1.33973e+07	13692521	1.32012e+07	1.43865e+07	1.48945e+07	1.48233e+07	1.65656e+07	1.59996e+07	0.852472	-0.230276	0.00488333	0.944444	1.16271
Com_3374_pos	2-Arachidonoyl glycerol	C23 H38 O4	360.267	8.677	361.274	Invalid mass	No results	No results	Lipids and lipid-like molecules	Endocannabinoids	Not available	Endocannabinoids	9.55293e+07	1.06095e+08	9.90899e+07	8.35904e+07	7.86091e+07	7.83918e+07	1.10587e+08	1.24821e+08	9.08678e+07	8.98348e+07	8.97667e+07	8.94249e+07	0.909294	-0.137181	0.263402	0.666667	0.265367
Com_3388_pos	Spermidine	C7 H19 N3	145.158	0.965	146.166	No results	No results	Full match	Organic nitrogen compounds	Organonitrogen compounds	Amines	Dialkylamines	635527	741248	426251	402574	490282	494465	1.28068e+06	1.27603e+06	1.2491e+06	1.05071e+06	1.3764e+06	947977	0.444282	-1.17045	6.84E-05	1	0.929151
Com_3406_pos	o-Veratraldehyde	C9 H10 O3	166.063	1.164	189.052	No results	No results	Full match	Benzenoids	Benzene and substituted derivatives	Methoxybenzenes	Dimethoxybenzenes	1.46939e+06	1.84751e+06	1.75741e+06	1.38019e+06	1.76784e+06	1.46203e+06	2.05771e+06	1.96832e+06	1.78974e+06	1.5516e+06	1.92338e+06	1.80782e+06	0.872578	-0.196645	0.0591625	0.861111	0.765022
Com_340_neg	Pentadecanoic Acid	C15 H30 O2	288.23	7.012	287.223	Invalid mass	No results	No results	Lipids and lipid-like molecules	Fatty Acyls	Fatty acids and conjugates	Long-chain fatty acids	2.50667e+07	2.53691e+07	2.65855e+07	2.64695e+07	2.74643e+07	2.8795e+07	2.98482e+07	25972185	2.57174e+07	2.92354e+07	2.91297e+07	3.04546e+07	0.937734	-0.0927489	0.116641	0.777778	0.76943
Com_3417_pos	Mevalonic acid	C6 H12 O4	148.074	1.325	149.081	No results	No results	Full match	Lipids and lipid-like molecules	Fatty Acyls	Fatty acids and conjugates	Hydroxy fatty acids	533435	357905	570328	698531	634054	470225	631935	639608	678151	351763	796264	869102	0.822945	-0.281132	0.294203	0.722222	0.530413
Com_3418_neg	PE O-18:0_20:4	C43 H80 N O7 P	753.567	9.952	752.559	No results	Full match	No results					530359	215123	247755	250708	241416	248351	230802	505192	707651	1.07792e+06	1.72798e+06	750916	0.34671	-1.5282	0.0190008	0.833333	1.18125
Com_3419_neg	LPE 19:1	C24 H48 N O7 P	493.317	9.878	492.31	No results	Full match	Full match	Lipids and lipid-like molecules	Glycerophospholipids	Glycerophosphoethanolamines	1-acyl-sn-glycero-3-phosphoethanolamines	1.20457e+06	1.20014e+06	1.03682e+06	1.07484e+06	974031	855602	1.29945e+06	1.38463e+06	1.29335e+06	1.31206e+06	1.34621e+06	1.34822e+06	0.794848	-0.331248	0.00613785	1	0.575695
Com_3424_pos	6-(3-hydroxybutan-2-yl)-5-(hydroxymethyl)-4-methoxy-2H-pyran-2-one	C11 H16 O5	266.052	1.529	267.059	Invalid mass	No results	No results					1.62947e+07	1.55199e+07	1.53772e+07	1.6806e+07	1.52866e+07	14275260	1.80111e+07	1.65489e+07	1.61962e+07	1.57206e+07	1.66232e+07	1.31667e+07	0.971878	-0.0411527	0.61615	0.666667	0.172153
Com_3427_neg	LPS 16:1	C22 H42 N O9 P	495.26	11.947	494.253	No results	Full match	No results	Lipids and lipid-like molecules	Glycerophospholipids	Glycerophosphoserines	Phosphatidylserines	1.79244e+06	952287	1.3821e+06	1.59551e+06	1.70614e+06	1.7146e+06	2.2866e+06	2.339e+06	2.0234e+06	2.23363e+06	1.90865e+06	2.04053e+06	0.712533	-0.488971	0.0125599	1	1.40078
Com_3446_pos	Riboflavin-5-phosphate	C17 H21 N4 O9 P	456.105	5.228	457.113	No results	No results	Full match	Nucleosides, nucleotides, and analogues	Flavin nucleotides	Not available	Flavin nucleotides	1.59744e+06	1.79846e+06	1.79803e+06	2.02943e+06	2.04463e+06	1.9981e+06	2.89268e+06	2.92546e+06	3.14691e+06	2.90005e+06	3.03801e+06	2.9551e+06	0.630863	-0.664601	2.74E-05	1	1.30864
Com_3458_neg	1,5,8-Trihydroxy-9-oxo-9H-xanthen-3-yl beta-D-glucopyranoside	C19 H18 O11	386.107	1.284	421.076	Invalid mass	No results	No results					1.20604e+06	1.24955e+06	1.62185e+06	2.18342e+06	1.69314e+06	1.17146e+06	914376	1.83314e+06	1.01894e+06	868035	937553	1.11207e+06	1.36525	0.449161	0.0597503	0.861111	0.941324
Com_3462_neg	ST 27:1;O;S	C27 H46 O4 S	466.312	9.545	465.305	No results	Full match	Full match					3.96891e+06	3.92308e+06	3.86034e+06	3.22999e+06	3.22117e+06	3.02909e+06	3.77137e+06	3.8764e+06	3.99578e+06	3.9494e+06	4.09822e+06	4.14811e+06	0.890656	-0.167061	0.0567473	0.833333	0.370081
Com_3465_neg	NAD+	C21 H27 N7 O14 P2	663.11	1.404	662.103	No results	No results	Full match	Nucleosides, nucleotides, and analogues	(5'-&gt;5')-dinucleotides	Not available	(5'-&gt;5')-dinucleotides	792978	857263	1.00319e+06	858544	998065	1.04582e+06	1.22021e+06	1.33582e+06	1.30784e+06	1.25274e+06	1.2078e+06	1.07148e+06	0.751208	-0.412716	0.000582573	1	1.1313
Com_3487_pos	Corey Lactone Diol	C8 H12 O4	172.074	1.293	190.108	No results	No results	Full match	Organoheterocyclic compounds	Lactones	Gamma butyrolactones	Gamma butyrolactones	1.1607e+07	1.03445e+07	9.51308e+06	1.0081e+07	1.03763e+07	1.13248e+07	1.2374e+07	1.96469e+07	2.01542e+07	1.05479e+07	1.12938e+07	1.07886e+07	0.745786	-0.423166	0.0922543	0.833333	0.434868
Com_348_pos	TG 14:0_16:1_16:1	C49 H90 O6	796.657	8.662	797.664	No results	Invalid mass	No results					5.41868e+06	1.63475e+07	2.01475e+07	3.01013e+07	1.3185e+07	2.57063e+07	2.77018e+06	1.99865e+07	2.72539e+07	2.96591e+07	1.64733e+07	1.80989e+07	0.970804	-0.0427487	0.907863	0.527778	0.149265
Com_3499_pos	L-Tyrosinemethylester	C10 H13 N O3	195.09	7.478	391.187	No results	No results	Full match					107642	94427.6	507204	126124	110753	101505	133119	221766	113194	132158	144045	249069	1.05467	0.0767886	0.671303	0.805556	0.284231
Com_3501_neg	cis-Aconitic acid	C6 H6 O6	174.016	1.406	173.009	No results	No results	Full match	Organic acids and derivatives	Carboxylic acids and derivatives	Tricarboxylic acids and derivatives	Tricarboxylic acids and derivatives	1.46979e+06	2.2814e+06	2.52651e+06	2.35918e+06	2.3073e+06	2.35973e+06	2.2128e+06	2.27087e+06	2.16971e+06	2.11268e+06	1.95698e+06	1.86015e+06	1.05728	0.0803538	0.632122	0.833333	0.243271
Com_350_neg	FAHFA 16:0/18:2	C34 H62 O4	534.463	10.313	533.456	No results	Full match	No results					1.70317e+07	2.05282e+07	2.14057e+07	2.05499e+07	1.9623e+07	2.30536e+07	2.58952e+07	1.87226e+07	2.09858e+07	2.1463e+07	1.88292e+07	1.84484e+07	0.982693	-0.0251873	0.834502	0.5	0.114284
Com_3536_neg	4-((5-(4-Nitrophenyl)oxazol-2-yl)amino)benzonitrile	C16 H10 N4 O3	306.077	5.26	305.07	Invalid mass	No results	No results	Organoheterocyclic compounds	Azoles	Oxazoles	Phenyl-1,3-oxazoles	113508	120870	110003	110892	107640	118751	1.06861e+06	1.25152e+06	1.23719e+06	1.10391e+06	1.1674e+06	1.10675e+06	0.0982878	-3.34684	1.21E-13	1	1.91011
Com_3538_neg	L-Glutathione oxidized	C20 H32 N6 O12 S2	612.153	2.215	611.146	Full match	Full match	Full match	Organic acids and derivatives	Carboxylic acids and derivatives	Amino acids, peptides, and analogues	Peptides	2.09254e+06	1.89035e+06	2.22341e+06	1.9778e+06	1.92352e+06	2.02026e+06	2.03804e+06	1.82557e+06	1.84195e+06	1.65877e+06	1.8635e+06	2.35855e+06	1.04673	0.0658959	0.387354	0.722222	0.386058
Com_353_neg	Lysope 16:0	C21 H44 N O7 P	453.286	8.519	452.279	No results	No results	Full match	Lipids and lipid-like molecules	Glycerophospholipids	Glycerophosphoethanolamines	1-(1Z-alkenyl)-glycero-3-phosphoethanolamines	2.24109e+07	2.35768e+07	2.08903e+07	2.22373e+07	2.20487e+07	2.24395e+07	2.36305e+07	2.36522e+07	2.44682e+07	2.13178e+07	2.34316e+07	2.44268e+07	0.948032	-0.0769916	0.0705396	0.833333	0.903698
Com_3541_pos	2-[2-(3,4-dichlorophenyl)acetyl]-N-propylhydrazine-1-carbothioamide	C12 H15 Cl2 N3 O S	319.037	5.017	320.044	Invalid mass	No results	No results					2.34637e+06	2.16221e+06	1.95579e+06	1.6931e+06	2.35237e+06	1.93642e+06	3.28187e+06	3.22799e+06	3.01415e+06	2.34506e+06	2.25032e+06	2.17129e+06	0.764011	-0.388335	0.0219944	0.833333	0.777001
Com_3544_neg	5(S)-HpEPE	C20 H30 O4	334.212	8.077	333.205	Invalid mass	No results	No results	Lipids and lipid-like molecules	Fatty Acyls	Eicosanoids	Hydroperoxyeicosapentaenoic acids	1.11144e+06	1.00191e+06	1.103e+06	1.11551e+06	1.04381e+06	1.2014e+06	1.19459e+06	1.24967e+06	1.09167e+06	1.07405e+06	1.0368e+06	1.11279e+06	0.973004	-0.0394826	0.497737	0.444444	0.272777
Com_354_neg	(+/-)12(13)-DiHOME	C18 H34 O4	296.235	7.879	295.228	Invalid mass	No results	No match	Lipids and lipid-like molecules	Fatty Acyls	Fatty acids and conjugates	Long-chain fatty acids	3.79525e+07	3.94226e+07	4.05099e+07	4.1422e+07	4.31998e+07	4.36261e+07	3.56378e+07	3.55209e+07	3.46888e+07	3.55345e+07	3.54664e+07	3.51984e+07	1.16075	0.215054	0.000889221	1	1.55095
Com_3554_neg	β-D-Fructose 6-phosphate	C6 H13 O9 P	260.025	5.194	259.018	Invalid mass	No results	No results					525708	531938	499457	503167	614055	538561	690393	619851	711357	625566	690690	801654	0.776151	-0.365591	0.000519375	1	1.4374
Com_355_pos	2-({[2-(1H-benzimidazol-2-yl)phenyl]imino}methyl)-4,6-dichlorophenol	C20 H13 Cl2 N3 O	381.042	5.697	382.05	Full match	No results	No results					566769	436770	422376	431892	464524	446212	851280	853205	899871	739427	837849	772807	0.558801	-0.839594	2.06E-06	1	1.81158
Com_356_pos	CAR 16:1	C23 H44 N O4	397.32	7.518	398.328	No results	Invalid mass	No results					3.47328e+07	3.31447e+07	3.40367e+07	3.32696e+07	3.21999e+07	3.32735e+07	6.6222e+07	6.41423e+07	6.02657e+07	5.67298e+07	6.0637e+07	5.53351e+07	0.55227	-0.856554	5.95E-07	1	1.88448
Com_3581_neg	Nicotinamide adenine dinucleotide	C21 H27 N7 O14 P2	625.154	1.399	662.103	No results	Invalid mass	No results	Nucleosides, nucleotides, and analogues	(5'-&gt;5')-dinucleotides	Not available	(5'-&gt;5')-dinucleotides	792978	857263	1.00319e+06	858544	998065	1.04582e+06	1.22021e+06	1.33582e+06	1.30784e+06	1.25274e+06	1.2078e+06	1.07148e+06	0.751208	-0.412716	0.000582573	1	1.12052
Com_3587_pos	12-oxo Phytodienoic Acid	C18 H28 O3	292.202	7.518	293.21	Full match	No results	No results	Lipids and lipid-like molecules	Fatty Acyls	Eicosanoids	Prostaglandins and related compounds	2.25849e+07	2.56479e+07	2.16359e+07	2.32889e+07	2.82408e+07	2.33401e+07	2.80598e+07	2.9241e+07	2.53885e+07	2.3847e+07	2.58067e+07	2.51144e+07	0.919222	-0.121514	0.119992	0.777778	0.693025
Com_3598_neg	LPI 17:1	C26 H49 O12 P	584.297	9.768	583.29	No results	Full match	No results	Lipids and lipid-like molecules	Glycerophospholipids	Glycerophosphoinositols	Phosphatidylinositols	1.04812e+06	1.55617e+06	1.40796e+06	1.22495e+06	1.31935e+06	1.22924e+06	1.67501e+06	938969	2.3679e+06	2.38342e+06	2.29124e+06	2.37778e+06	0.646966	-0.628237	0.0495861	0.833333	1.11025
Com_3599_pos	Ala-trp	C14 H17 N3 O3	275.128	5.255	276.135	No results	No results	Full match	Organic acids and derivatives	Carboxylic acids and derivatives	Amino acids, peptides, and analogues	Dipeptides	478854	476232	399463	420157	386069	423666	681740	531929	504502	542991	514399	513079	0.785869	-0.347639	0.00252451	1	0.740862
Com_3601_pos	N-Acetyl-L-leucine	C8 H15 N O3	173.106	1.901	174.113	No results	No results	Full match	Organic acids and derivatives	Carboxylic acids and derivatives	Amino acids, peptides, and analogues	Leucine and derivatives	1.94122e+07	1.78731e+07	1.63216e+07	2.01503e+07	1.33989e+07	1.80162e+07	3.6213e+07	4.09278e+07	3.04281e+07	1.88082e+07	1.88003e+07	2.05671e+07	0.634544	-0.656207	0.0327819	0.888889	1.16313
Com_3603_pos	LPE 20:2	C25 H48 N O7 P	505.318	9.715	506.326	No results	Full match	No results	Lipids and lipid-like molecules	Glycerophospholipids	Glycerophosphoethanolamines	1-acyl-sn-glycero-3-phosphoethanolamines	983008	962329	1.44788e+06	1.53257e+06	1.34813e+06	1.10646e+06	1.65382e+06	1.33648e+06	1.75796e+06	1.59715e+06	1.62173e+06	1.80923e+06	0.754919	-0.405606	0.0145145	0.916667	0.995974
Com_3605_pos	LPC 17:1-SN1	C25 H50 N O7 P	507.334	9.189	508.341	No results	Full match	No results					4.90056e+07	3.89095e+07	3.99909e+07	5.81609e+07	5.37957e+07	4.96986e+07	6.74039e+07	5.87037e+07	6.59496e+07	6.744e+07	6.44008e+07	7.75419e+07	0.721307	-0.471316	0.00224831	1	1.41129
Com_3609_neg	5-[(Benzoyloxy)methyl]-4,5,6-trihydroxy-2-cyclohexen-1-yl benzoate	C21 H20 O7	430.134	3.562	429.127	Invalid mass	No results	No results	Benzenoids	Benzene and substituted derivatives	Benzoic acids and derivatives	Benzoic acid esters	3.69106e+06	3.89289e+06	4.13013e+06	4.34919e+06	4.27439e+06	5.09085e+06	4.19869e+06	1.68949e+06	4.43812e+06	4.19256e+06	3.66219e+06	4.30798e+06	1.13071	0.177225	0.338634	0.583333	0.397157
Com_360_neg	Inosine-5'-monophosphate (IMP)	C10 H13 N4 O8 P	348.048	1.619	347.04	Full match	Full match	Full match	Nucleosides, nucleotides, and analogues	Purine nucleotides	Purine ribonucleotides	Purine ribonucleoside monophosphates	4.25821e+07	3.69997e+07	4.15562e+07	3.88732e+07	3.95219e+07	4.17716e+07	5.02267e+07	4.75938e+07	5.53368e+07	4.61194e+07	4.17228e+07	4.09463e+07	0.855855	-0.224561	0.0209403	0.861111	1.20977
Com_3624_neg	2-{[(3-eth-1-ynylphenyl)imino]methyl}-4-nitrophenol	C15 H10 N2 O3	266.071	5.38	265.063	Invalid mass	No results	No results					1.0637e+06	891921	1.26453e+06	1.07542e+06	1.01899e+06	1.16579e+06	1.08964e+06	972937	1.09912e+06	1.07412e+06	951932	1.05765e+06	1.03762	0.0532795	0.568036	0.583333	0.284677
Com_3628_neg	L-Saccharopine	C11 H20 N2 O6	276.132	1.249	321.13	No results	No results	Full match	Organic acids and derivatives	Carboxylic acids and derivatives	Amino acids, peptides, and analogues	Glutamic acid and derivatives	341625	334485	602737	497043	377736	381194	5.35917e+06	383156	327335	608452	425192	788820	0.321183	-1.63853	0.252123	0.722222	0.565724
Com_3630_pos	o-Toluic Acid	C8 H8 O2	136.052	1.996	137.06	No results	No results	Full match					3.274e+06	2.66037e+06	3.43728e+06	2.89029e+06	3.27997e+06	2.67381e+06	2.94072e+06	4.02882e+06	2.89227e+06	3.72798e+06	3.61477e+06	3.49734e+06	0.879906	-0.184579	0.107951	0.833333	0.387018
Com_3636_pos	Lysopc 17:0	C25 H52 N O7 P	509.348	9.155	510.356	No results	No results	Full match	Lipids and lipid-like molecules	Glycerophospholipids	Glycerophosphocholines	1-acyl-sn-glycero-3-phosphocholines	1.12828e+06	1.12561e+06	956980	1.05441e+06	872006	995620	1.17055e+06	1.34358e+06	1.17352e+06	1.18322e+06	1.40471e+06	1.52215e+06	0.7865	-0.346482	0.00299146	1	1.09711
Com_3637_pos	LPC 14:1-SN2	C22 H44 N O7 P	465.287	7.714	466.294	No results	Full match	No results					1.50069e+07	1.3617e+07	1.29852e+07	1.26305e+07	1.20687e+07	1.23051e+07	2.28822e+07	1.57184e+07	1.83294e+07	1.82247e+07	1.94084e+07	1.71978e+07	0.703407	-0.507569	0.000370524	1	0.772486
Com_363_neg	Xanthohumol	C21 H22 O5	354.15	9.666	353.143	Invalid mass	No results	No results	Phenylpropanoids and polyketides	Linear 1,3-diarylpropanoids	Chalcones and dihydrochalcones	3-prenylated chalcones	3.09453e+07	3.20453e+07	3.31596e+07	3.01849e+07	2.98708e+07	3.22751e+07	2.51178e+07	2.65023e+07	2.81926e+07	2.65806e+07	2.60152e+07	2.714e+07	1.18134	0.240424	2.91E-05	1	1.48349
Com_3647_pos	Cortodoxone	C21 H30 O4	346.213	7.389	347.221	No results	No results	Full match	Lipids and lipid-like molecules	Steroids and steroid derivatives	Hydroxysteroids	21-hydroxysteroids	169654	563775	544433	866102	754324	818413	1.49024e+06	857685	1.28513e+06	1.26156e+06	1.26558e+06	809649	0.533254	-0.907105	0.0325421	0.916667	1.22934
Com_3668_pos	All trans-Retinal	C20 H28 O	284.215	8.255	267.211	No results	No results	Full match	Lipids and lipid-like molecules	Prenol lipids	Retinoids	Retinoids	1.69979e+06	1.99838e+06	1.79287e+06	1.7872e+06	1.7321e+06	757225	2.31277e+06	1.98664e+06	1.73017e+06	2.16844e+06	1.58659e+06	1.65353e+06	0.853947	-0.227781	0.267159	0.583333	0.64128
Com_368_pos	8-chloro-6-(trifluoromethyl)imidazo[1,2-a]pyridine-2-carbohydrazide	C9 H6 Cl F3 N4 O	278.013	2.114	279.021	Invalid mass	No results	No results					4.70581e+06	4.61839e+06	4.65285e+06	4.80762e+06	4.72504e+06	4.85356e+06	5.92956e+06	5.82656e+06	5.52091e+06	4.91772e+06	5.25698e+06	4.65519e+06	0.8834	-0.178861	0.0263938	0.888889	1.18
Com_3698_neg	1-(4-methylphenyl)-3-(2-pyridylthio)pyrrolidine-2,5-dione	C16 H14 N2 O2 S	299.077	3.463	298.07	Invalid mass	No results	No results					1.89828e+06	1.72072e+06	1.89633e+06	1.78534e+06	1.72425e+06	2.15904e+06	1.58903e+06	1.48546e+06	1.6825e+06	1.55306e+06	1.17714e+06	1.24405e+06	1.28091	0.357172	0.00573042	1	0.938615
Com_3699_neg	Pregnenolone	C21 H32 O2	316.24	8.464	315.233	No results	No results	Full match	Lipids and lipid-like molecules	Steroids and steroid derivatives	Pregnane steroids	Gluco/mineralocorticoids, progestogins and derivatives	1.71563e+06	1.92943e+06	1.75991e+06	1.576e+06	1.69458e+06	1.70604e+06	1.27424e+06	1.20929e+06	1.39218e+06	1.52884e+06	1.29951e+06	1.26419e+06	1.30287	0.381691	0.000146875	1	1.27444
Com_3716_pos	DL-5-Methoxytryptophan	C12 H14 N2 O3	217.074	5.185	235.108	Invalid mass	No results	No results	Organoheterocyclic compounds	Indoles and derivatives	Tryptamines and derivatives	Serotonins	4.33401e+06	4.31351e+06	4.19046e+06	4.4596e+06	4.50618e+06	4.61688e+06	5.60595e+06	5.91147e+06	5.4755e+06	5.37572e+06	5.47834e+06	5.13214e+06	0.801133	-0.319887	5.36E-06	1	0.997175
Com_3736_neg	N-Carbamyl-L-glutamicacid	C6 H10 N2 O5	190.058	1.251	189.051	No results	No results	Full match	Benzenoids	Benzene and substituted derivatives	Diphenylmethanes	Diphenylmethanes	244219	470704	561419	712052	650917	592222	812275	832121	638129	925441	798095	665117	0.691803	-0.531567	0.0474739	0.916667	0.933503
Com_3746_pos	tetranor-12(R)-HETE	C16 H26 O3	265.203	6.663	266.21	Invalid mass	No results	No results					644920	627186	644645	581594	1.00035e+06	424487	853061	576642	772979	676176	647494	734290	0.920795	-0.119048	0.421568	0.722222	0.421413
Com_374_pos	Cytidine 5'-monophosphate (hydrate)	C9 H14 N3 O8 P	323.053	1.388	324.06	Full match	Full match	Full match	Nucleosides, nucleotides, and analogues	Pyrimidine nucleotides	Pyrimidine ribonucleotides	Pyrimidine ribonucleoside monophosphates	3.01581e+06	2.65635e+06	2.66458e+06	2.72427e+06	2.96148e+06	2.91602e+06	3.42829e+06	3.46607e+06	3.27694e+06	2.73985e+06	3.4594e+06	3.29671e+06	0.861255	-0.215488	0.00853123	0.916667	1.11134
Com_379_pos	N-[2-chloro-6-(trifluoromethoxy)phenyl]-2,2-dimethylpropanamide	C12 H13 Cl F3 N O2	313.065	5.018	296.062	Invalid mass	No results	No results					2.79437e+06	2.90179e+06	2.89989e+06	2.77226e+06	3.03508e+06	2.92996e+06	2.98582e+06	2.96527e+06	3.21225e+06	2.42803e+06	2.56642e+06	2.69323e+06	1.02862	0.0407146	0.500204	0.555556	0.313421
Com_37_neg	LPE 18:3	C23 H42 N O7 P	475.27	8.43	474.262	No results	Full match	No results	Lipids and lipid-like molecules	Glycerophospholipids	Glycerophosphoethanolamines	1-acyl-sn-glycero-3-phosphoethanolamines	4.90221e+08	4.96843e+08	4.82672e+08	5.02514e+08	499455996	4.93436e+08	5.34158e+08	526683141	5.16117e+08	531653135	5.08873e+08	5.39628e+08	0.939195	-0.0905039	0.000312556	1	0.389278
Com_3829_pos	ethyl 5-phenyl-1-(2,4,6-trichlorophenyl)-1H-pyrazole-4-carboxylate	C18 H13 Cl3 N2 O2	394.005	1.179	395.012	Full match	No results	No results					917194	897678	822947	782260	872158	925938	1.56156e+06	1.10688e+06	1.0444e+06	925013	1.19161e+06	1.05701e+06	0.757742	-0.400221	0.0129133	0.972222	0.884446
Com_3853_pos	7-Methylxanthine	C6 H6 N4 O2	166.05	1.388	167.057	No results	No results	Full match	Organoheterocyclic compounds	Imidazopyrimidines	Purines and purine derivatives	Xanthines	921225	658647	675105	454086	556585	623196	999964	953197	630211	718879	730034	668062	0.827353	-0.273426	0.141834	0.805556	0.797325
Com_3870_pos	Thymidine	C10 H14 N2 O5	242.089	6.783	243.097	No results	No results	Full match	Nucleosides, nucleotides, and analogues	Pyrimidine nucleotides	Pyrimidine deoxyribonucleotides	Pyrimidine 2'-deoxyribonucleoside monophosphates	1.54435e+06	1.28698e+06	1.26283e+06	1.5793e+06	1.35613e+06	1.7282e+06	774757	917092	1.39937e+06	1.01355e+06	782253	893209	1.51513	0.599438	0.00308848	0.916667	1.44468
Com_3871_pos	Dl-3-Hydroxy-kynurenine	C10 H12 N2 O4	224.08	2.503	225.087	No results	No results	Full match	Organic oxygen compounds	Organooxygen compounds	Carbonyl compounds	Alkyl-phenylketones	778287	1.62252e+06	1.59028e+06	1.64772e+06	1.58132e+06	1.5379e+06	2.64271e+06	2.58593e+06	2.29088e+06	2.49896e+06	1.54216e+06	1.47082e+06	0.672068	-0.573321	0.0334091	0.75	1.10826
Com_3872_pos	Maltotetraose	C24 H42 O21	688.206	1.378	689.213	Invalid mass	No results	No results	Organic oxygen compounds	Organooxygen compounds	Carbohydrates and carbohydrate conjugates	Oligosaccharides	5.70288e+06	5.90191e+06	5.10305e+06	4.63671e+06	5.34501e+06	5.13373e+06	7.1349e+06	7.06234e+06	7.14062e+06	6.75888e+06	6.61874e+06	6.89752e+06	0.764744	-0.38695	0.000288825	1	1.06367
Com_3883_pos	LPC 16:2-SN1	C24 H46 N O7 P	491.303	8.236	492.31	No results	Full match	Full match					4.71064e+06	4.99117e+06	4.75546e+06	5.2279e+06	6.39665e+06	5.27174e+06	5.81841e+06	4.87184e+06	1.7116e+06	5.92254e+06	5.72103e+06	6.64131e+06	1.02173	0.0310133	0.65937	0.638889	0.274185
Com_3901_neg	4-(2-((4-Cyanophenyl)amino)oxazol-5-yl)benzonitrile	C17 H10 N4 O	286.088	5.747	285.081	Invalid mass	No results	No results	Organoheterocyclic compounds	Azoles	Oxazoles	Phenyl-1,3-oxazoles	122453	137526	138449	141576	140267	133407	123940	126780	116073	111005	111817	113522	1.15721	0.21065	0.000936146	0.944444	0.0878675
Com_391_neg	LPE 14:1	C19 H38 N O7 P	423.239	7.799	422.232	No results	Full match	No results	Lipids and lipid-like molecules	Glycerophospholipids	Glycerophosphoethanolamines	1-acyl-sn-glycero-3-phosphoethanolamines	2.23039e+07	2.25605e+07	2.3433e+07	2.3481e+07	2.4238e+07	2.41875e+07	2.83023e+07	2.85743e+07	2.86246e+07	2.74755e+07	2.70243e+07	2.79891e+07	0.834596	-0.26085	2.68E-06	1	1.50376
Com_3926_pos	CAR 18:0	C25 H50 N O4	427.368	8.597	428.375	No results	Invalid mass	No results					4.88107e+06	3.4119e+06	3.78726e+06	3.00017e+06	2.73025e+06	3.11058e+06	7.67173e+06	6.8333e+06	6.68016e+06	6.41635e+06	6.43477e+06	5.55138e+06	0.528478	-0.920083	0.000179848	1	1.32414
Com_3929_pos	Methyl N-benzoylphenylalaninate	C17 H17 N O3	266.091	5.235	267.098	Invalid mass	No results	No results	Organic acids and derivatives	Carboxylic acids and derivatives	Amino acids, peptides, and analogues	Phenylalanine and derivatives	1.00113e+06	988197	833803	912371	924024	865289	1.55853e+06	1.30657e+06	1.48415e+06	1.02914e+06	1.18092e+06	1.47575e+06	0.687589	-0.540382	0.00141738	1	1.34397
Com_3976_pos	Inositol	C6 H12 O6	180.064	1.223	181.071	No results	No results	Full match	Organic oxygen compounds	Organooxygen compounds	Alcohols and polyols	Cyclohexanols	2.73924e+06	2.35921e+06	2.64338e+06	2.46903e+06	3.19436e+06	2.2222e+06	2.32696e+06	519759	1.87708e+06	1.37849e+06	1.7411e+06	2.22389e+06	1.5523	0.634408	0.0655109	0.944444	1.04917
Com_398_neg	LPG 16:0	C22 H45 O9 P	484.281	10.303	483.273	No results	Full match	No results	Lipids and lipid-like molecules	Glycerophospholipids	Glycerophosphoglycerols	Phosphatidylglycerols	2.96818e+07	3.21447e+07	2.98928e+07	2.81408e+07	2.54211e+07	2.90577e+07	3.0175e+07	2.85615e+07	2.95384e+07	3.11987e+07	3.099e+07	3.42361e+07	0.943905	-0.0832863	0.181351	0.722222	0.264566
Com_39_neg	Sucrose	C12 H22 O11	342.116	1.307	341.109	Full match	Full match	Full match	Organic oxygen compounds	Organooxygen compounds	Carbohydrates and carbohydrate conjugates	O-glycosyl compounds	8.6777e+07	8.63282e+07	9.40757e+07	9.40468e+07	9.52738e+07	9.55331e+07	9.09618e+07	9.22545e+07	8.84353e+07	8.68104e+07	8.32077e+07	8.7475e+07	1.04326	0.0610965	0.117099	0.722222	0.150759
Com_3_neg	Eicosapentaenoic acid	C20 H30 O2	302.224	9.355	301.217	Full match	No results	Full match	Lipids and lipid-like molecules	Fatty Acyls	Fatty acids and conjugates	Long-chain fatty acids	2873777911	2944775055	3048041976	3310780449	3094435213	3256570040	2727579967	2717619024	2663867952	2700358377	2739158750	2759480689	1.13615	0.184151	0.00207014	1	1.53999
Com_4004_pos	L-Pyroglutamic acid	C5 H7 N O3	147.054	1.426	148.061	Invalid mass	Invalid mass	No match	Organic acids and derivatives	Carboxylic acids and derivatives	Amino acids, peptides, and analogues	Alpha amino acids and derivatives	2.76791e+07	2.39908e+07	2.00933e+07	2.37101e+07	3.69185e+07	2.42621e+07	2.34249e+07	2.22771e+07	1.89936e+07	1.98541e+07	2.33748e+07	2.05221e+07	1.2196	0.286412	0.0864892	0.888889	0.65527
Com_4019_pos	LPE 17:0	C22 H46 N O7 P	467.302	9.35	468.31	No results	Full match	Full match	Lipids and lipid-like molecules	Glycerophospholipids	Glycerophosphoethanolamines	1-acyl-sn-glycero-3-phosphoethanolamines	1.39705e+07	1.22265e+07	1.1608e+07	1.10333e+07	1.07276e+07	1.04465e+07	1.67087e+07	1.49897e+07	1.38821e+07	1.17818e+07	1.25636e+07	1.08924e+07	0.866295	-0.207069	0.112274	0.777778	0.458346
Com_4021_pos	LysoPC 10:0	C18 H38 N O7 P	411.239	7.676	412.247	No results	No results	Full match	Lipids and lipid-like molecules	Glycerophospholipids	Glycerophosphocholines	Phosphocholines	877268	738142	1.05785e+06	1.00594e+06	807419	347050	1.43921e+06	1.42609e+06	1.14493e+06	1.22892e+06	1.04695e+06	1.09535e+06	0.654839	-0.610789	0.0347402	0.972222	0.976331
Com_4023_pos	D-Ala-D-Ala	C6 H12 N2 O3	160.085	1.369	161.093	No results	No results	Full match	Organic acids and derivatives	Carboxylic acids and derivatives	Amino acids, peptides, and analogues	Dipeptides	7.90608e+06	8.18866e+06	7.50165e+06	8.03654e+06	6.9352e+06	8.51112e+06	1.24923e+07	1.1883e+07	1.00824e+07	1.01985e+07	1.18528e+07	8.15141e+06	0.728101	-0.45779	0.00332853	0.944444	1.06122
Com_402_neg	s7p	C7 H15 O10 P	290.04	1.218	289.033	No results	No results	Full match	Organic oxygen compounds	Organooxygen compounds	Carbohydrates and carbohydrate conjugates	C-glycosyl compounds	726707	2.08867e+07	2.32128e+07	2.2456e+07	2.26819e+07	2.13669e+07	2.171e+07	2.35092e+07	2.31285e+07	2.17432e+07	2.27702e+07	2.14487e+07	0.828913	-0.270708	0.354311	0.694444	0.57381
Com_4046_pos	Cytidine 5'-Monophosphate-N-Acetylneuraminic Acid	C20 H31 N4 O16 P	614.149	2.213	308.082	No results	No results	Full match	Nucleosides, nucleotides, and analogues	Pyrimidine nucleotides	Pyrimidine nucleotide sugars	Pyrimidine nucleotide sugars	441300	401385	464304	450037	363797	548490	372777	507570	383973	565222	1.06152e+06	349059	0.823832	-0.279578	0.526077	0.527778	0.370859
Com_406_neg	LPS 20:4	C26 H44 N O9 P	545.274	9.509	544.266	No results	Full match	No results	Lipids and lipid-like molecules	Glycerophospholipids	Glycerophosphoserines	Phosphatidylserines	5.01489e+07	4.61075e+07	4.44833e+07	4.25296e+07	4.20112e+07	4.1146e+07	4.18454e+07	42816579	4.29787e+07	4.26694e+07	4.01378e+07	4.38725e+07	1.0476	0.0670909	0.213557	0.638889	0.209104
Com_4089_pos	17(S)-HETE	C20 H32 O3	320.234	8.124	321.241	Full match	No results	Full match	Lipids and lipid-like molecules	Fatty Acyls	Eicosanoids	Hydroxyeicosatetraenoic acids	2.79405e+07	2.27178e+07	3.73268e+07	3.92463e+07	2.85745e+07	4.25314e+07	3.94382e+07	42226299	3.96796e+07	2.54954e+07	3.89147e+07	2.59617e+07	0.936809	-0.0941735	0.628065	0.583333	0.278737
Com_40_neg	LPC 18:1	C26 H52 N O7 P	567.354	9.632	566.346	No results	Invalid mass	No results	Lipids and lipid-like molecules	Glycerophospholipids	Glycerophosphocholines	Phosphocholines	5.51235e+08	5.62403e+08	5.22304e+08	4.75139e+08	4.83626e+08	4.62633e+08	5.23804e+08	5.45506e+08	5.67745e+08	5.54691e+08	5.56274e+08	6.1187e+08	0.909952	-0.136138	0.0395152	0.833333	0.39019
Com_4115_pos	L-arginine	C6 H14 N4 O2	174.112	2.526	175.12	No results	No results	Full match	Organic acids and derivatives	Carboxylic acids and derivatives	Amino acids, peptides, and analogues	L-alpha-amino acids	3.70807e+06	3.29338e+06	1.59493e+07	4.10687e+06	3.28016e+06	3.85661e+06	2.75589e+06	3.47959e+06	3.97741e+06	5.65323e+06	4.87728e+06	4.26676e+06	1.36722	0.451247	0.631405	0.583333	0.357211
Com_413_neg	2-deoxyglucose-6-phosphate	C6 H13 O8 P	244.035	1.214	289.033	No results	No results	Full match	Organic acids and derivatives	Organic phosphoric acids and derivatives	Phosphate esters	Monoalkyl phosphates	1.9881e+07	2.08867e+07	2.32128e+07	2.2456e+07	2.26819e+07	2.13669e+07	2.18787e+07	2.35092e+07	2.31285e+07	2.17432e+07	2.27702e+07	2.14487e+07	0.970306	-0.0434876	0.303412	0.694444	0.132945
Com_413_pos	Propionyl-L-carnitine	C10 H19 N O4	217.132	9.476	218.139	No results	No results	Full match	Lipids and lipid-like molecules	Fatty Acyls	Fatty acid esters	Acyl carnitines	665240	745849	636484	673941	694994	1.54583e+06	820801	851371	790314	770173	698889	719305	1.06697	0.0935256	0.939818	0.777778	0.0611811
Com_4180_neg	LPC 20:2	C28 H54 N O7 P	593.37	9.923	592.363	No results	Invalid mass	No results	Lipids and lipid-like molecules	Glycerophospholipids	Glycerophosphocholines	Phosphocholines	1.03469e+06	803966	989409	813701	705050	834733	1.17692e+06	928185	1.13294e+06	966329	1.17458e+06	1.0036e+06	0.81183	-0.30075	0.0161777	0.861111	0.439051
Com_4194_pos	Biopterin	C9 H11 N5 O3	237.087	2.409	238.094	Full match	Full match	Full match	Organoheterocyclic compounds	Pteridines and derivatives	Pterins and derivatives	Biopterins and derivatives	3.27458e+07	3.08585e+07	27814401	2.86673e+07	2.94564e+07	1.31071e+07	2.17292e+07	1.55032e+07	3.67097e+07	2.10083e+07	3.27288e+07	1.44339e+07	1.14451	0.194726	0.474256	0.583333	0.38767
Com_4205_neg	LPI 20:3	C29 H51 O12 P	622.312	9.753	621.305	No results	Full match	No results	Lipids and lipid-like molecules	Glycerophospholipids	Glycerophosphoinositols	Phosphatidylinositols	1.87491e+06	1.72479e+06	1.82246e+06	1.59262e+06	1.13717e+06	1.3755e+06	1.33696e+06	1.51421e+06	1.60129e+06	1.81119e+06	1.70256e+06	1.88096e+06	0.967532	-0.0476194	0.670362	0.472222	0.0850067
Com_4226_pos	Trenbolone acetate	C20 H24 O3	312.172	6.413	313.179	No results	No results	Full match	Lipids and lipid-like molecules	Steroids and steroid derivatives	Steroid esters	Steroid esters	458194	560299	633130	323159	512291	889368	705331	1.07281e+06	772784	685489	555476	528168	0.781573	-0.355547	0.157559	0.75	0.753929
Com_4247_pos	FIBF-d7	C23 H22 [2]H7 F N2 O	353.294	9.732	376.283	Invalid mass	No results	No results					4.48151e+06	3.86734e+06	3.38912e+06	3.98815e+06	3.83307e+06	4.39336e+06	8.09643e+06	6.72414e+06	6.30868e+06	4.93177e+06	4.76718e+06	5.69926e+06	0.655741	-0.608802	0.00247965	1	1.20883
Com_4248_pos	Lenalidomide	C13 H13 N3 O3	281.077	2.138	282.084	Invalid mass	No results	No results					241721	247363	224163	274365	145728	223672	405455	516176	343961	401202	362557	547759	0.526564	-0.925319	0.000301321	1	1.43659
Com_4257_pos	Oleoyl-L-alpha-lysophosphatidic acid	C21 H40 Na O7 P	458.243	9.673	459.25	No results	No results	Full match	Lipids and lipid-like molecules	Glycerophospholipids	Glycerophosphates	1-acylglycerol-3-phosphates	1.18378e+06	1.33814e+06	948850	1.32906e+06	3.60035e+06	1.28383e+06	2.37365e+06	2.40593e+06	1.54808e+06	2.04809e+06	600598	1.15666e+06	0.95569	-0.0653858	0.862313	0.583333	0.197636
Com_4272_pos	TG 18:2_18:2_20:4	C59 H98 O6	924.721	9.956	925.728	No results	Invalid mass	No results					9.7771e+07	6.79645e+07	5.95994e+07	2.9103e+07	4.63339e+07	6.23337e+07	4.60889e+07	3.12891e+07	3.29732e+07	3.04267e+07	4.80082e+07	7.66574e+07	1.36792	0.451984	0.197326	0.694444	0.713575
Com_431_neg	LPE O-18:0	C23 H50 N O6 P	467.338	10.573	466.331	No results	Full match	No results					1.16771e+07	9.82375e+06	9.0957e+06	6.99725e+06	7.47027e+06	7.12905e+06	9.84565e+06	9.32594e+06	9.84418e+06	8.03349e+06	9.12561e+06	7.79268e+06	0.96712	-0.0482334	0.628286	0.666667	0.100537
Com_4323_pos	Kinetin	C10 H9 N5 O	215.08	5.198	216.087	No results	No results	Full match	Organoheterocyclic compounds	Imidazopyrimidines	Purines and purine derivatives	6-alkylaminopurines	2.23785e+06	2.23836e+06	2.04769e+06	2.48618e+06	2.32191e+06	2.23868e+06	2.81265e+06	2.76408e+06	2.50725e+06	789607	2.40006e+06	2.14759e+06	1.01114	0.015976	0.684345	0.666667	0.299073
Com_4333_pos	Prostaglandin J2	C20 H30 O4	351.239	6.135	352.246	Invalid mass	No results	No results	Lipids and lipid-like molecules	Fatty Acyls	Eicosanoids	Prostaglandins and related compounds	4.5994e+06	4.36861e+06	4.36988e+06	4.45092e+06	4.28432e+06	4.80351e+06	5.01665e+06	4.76817e+06	5.24733e+06	4.49385e+06	4.42004e+06	4.43409e+06	0.947024	-0.0785278	0.156234	0.75	0.227498
Com_4336_pos	5-(hydroxymethyl)-4-methoxy-2,5-dihydrofuran-2-one	C6 H8 O4	126.029	5.343	127.036	Invalid mass	No results	No results					3.63653e+06	2.97776e+06	1.78667e+06	2.81055e+06	2.11383e+06	2.77202e+06	1.75399e+06	2.24054e+06	2.12742e+06	2.32728e+06	2.316e+06	1.14929e+06	1.35107	0.434103	0.0761875	0.777778	0.684755
Com_4341_neg	Quinoline-4-carboxylic acid	C10 H7 N O2	173.047	5.642	172.04	No results	No results	Full match	Organoheterocyclic compounds	Quinolines and derivatives	Quinoline carboxylic acids	Quinoline carboxylic acids	1.74052e+06	1.87189e+06	2.03979e+06	1.93619e+06	2.14768e+06	2.22097e+06	2.20933e+06	2.17705e+06	2.18611e+06	2.24431e+06	2.29475e+06	2.42665e+06	0.883207	-0.179177	0.0166942	0.916667	0.843742
Com_4350_pos	LPC O-18:0	C26 H56 N O6 P	509.386	10.977	510.393	No results	Full match	No results					3.99463e+07	3.11512e+07	2.81811e+07	2.96606e+07	2.54878e+07	2.61898e+07	5.76077e+07	5.22685e+07	4.0242e+07	3.75745e+07	3.17694e+07	3.13587e+07	0.720102	-0.473726	0.0324582	0.916667	1.00134
Com_4359_pos	TG 18:1_18:2_22:5	C61 H102 O6	952.752	10.311	953.76	No results	Invalid mass	No results					5.17184e+06	1.1643e+07	1.38664e+07	1.58221e+07	1.51828e+07	1.47733e+07	1.54889e+06	1.42936e+06	1.38543e+06	1.3715e+06	1.5228e+06	1.38528e+06	8.84615	3.14505	5.56E-05	1	1.45921
Com_4365_neg	dUMP	C9 H13 N2 O8 P	308.042	1.858	307.035	No results	No results	Full match	Nucleosides, nucleotides, and analogues	Pyrimidine nucleotides	Pyrimidine deoxyribonucleotides	Pyrimidine 2'-deoxyribonucleoside monophosphates	399640	408121	441936	466419	536209	529000	656433	626964	525095	540209	510177	548237	0.816328	-0.292779	0.0117056	0.888889	0.507046
Com_4372_neg	Thymidine 3,5-cyclic monophosphate	C10 H13 N2 O7 P	304.047	5.655	303.04	No results	No results	Full match					205845	113999	279429	184107	214003	397763	553497	384968	488984	504187	1.01258e+06	1.33128e+06	0.326313	-1.61567	0.00194743	0.972222	1.26873
Com_4374_neg	2-nitro-5-(phenylsulfonyl)phenol	C12 H9 N O5 S	279.02	5.313	278.013	Full match	No results	No results					767018	717599	758742	733728	746272	682195	919946	805352	749485	742526	768877	753389	0.929525	-0.105434	0.0973708	0.805556	0.492328
Com_439_neg	LPE 18:4	C23 H40 N O7 P	473.255	8.025	472.248	No results	Full match	No results	Lipids and lipid-like molecules	Glycerophospholipids	Glycerophosphoethanolamines	1-acyl-sn-glycero-3-phosphoethanolamines	1.80683e+07	1.84646e+07	1.71776e+07	1.89453e+07	1.95142e+07	1.96223e+07	2.12813e+07	2.10527e+07	2.14102e+07	2.10178e+07	20246292	2.14536e+07	0.884	-0.177881	0.000978681	1	0.894503
Com_4407_pos	6,9-dimethoxy-11H-indeno[1,2-b]quinoxalin-11-one	C17 H12 N2 O3	584.173	5.048	293.094	Invalid mass	No results	No results					551019	404646	612315	744989	527093	437683	1.80324e+06	1.62229e+06	1.56321e+06	1.37549e+06	1.52042e+06	1.6588e+06	0.343455	-1.54181	1.62E-05	1	1.59945
Com_4409_pos	LPC 18:0	C26 H54 N O7 P	545.348	10.323	546.355	No results	Invalid mass	No results	Lipids and lipid-like molecules	Glycerophospholipids	Glycerophosphocholines	Phosphocholines	3.75415e+07	3.18846e+07	2.66612e+07	2.79405e+07	2.45242e+07	2.6258e+07	6.78048e+07	6.44058e+07	5.25418e+07	4.62891e+07	4.10046e+07	4.08761e+07	0.558637	-0.840016	0.000565744	1	1.35258
Com_4423_pos	Glycerophospho-N-palmitoyl ethanolamine	C21 H44 N O7 P	453.287	9.048	476.276	Full match	Full match	Full match	Lipids and lipid-like molecules	Glycerophospholipids	Glycerophosphoethanolamines	Glycero-3-phospho-N-acyl-ethanolamines	4.53065e+08	3.99181e+08	3.59698e+08	3.52013e+08	3.32233e+08	3.24206e+08	6.27832e+08	5.37584e+08	4.87094e+08	4.29601e+08	4.00146e+08	4.02648e+08	0.76966	-0.377707	0.0191006	0.916667	0.526644
Com_4434_neg	LPE 22:5	C27 H46 N O7 P	527.303	9.262	526.296	No results	Full match	No results	Lipids and lipid-like molecules	Glycerophospholipids	Glycerophosphoethanolamines	1-acyl-sn-glycero-3-phosphoethanolamines	881674	911625	733327	999761	975379	920973	682761	572069	526118	661514	660722	772610	1.39913	0.48453	0.000895331	0.972222	1.1697
Com_443_neg	LPE 15:0	C20 H42 N O7 P	439.27	8.692	438.263	No results	Full match	No results	Lipids and lipid-like molecules	Glycerophospholipids	Glycerophosphoethanolamines	1-acyl-sn-glycero-3-phosphoethanolamines	2.0231e+07	2.14339e+07	1.96672e+07	2.09787e+07	2.1333e+07	1.99918e+07	2.44659e+07	2.31831e+07	2.42462e+07	2.40461e+07	2.55684e+07	2.55578e+07	0.840672	-0.250385	1.02E-05	1	1.078
Com_4446_pos	D-(+)-Tryptophan	C11 H12 N2 O2	204.091	5.722	205.098	Full match	Full match	Full match	Organoheterocyclic compounds	Indoles and derivatives	Indolyl carboxylic acids and derivatives	Indolyl carboxylic acids and derivatives	7.58223e+06	6.90985e+06	6.9019e+06	7.32506e+06	7.46336e+06	7.71121e+06	8.8859e+06	8.49204e+06	8.78778e+06	9.18039e+06	9.09205e+06	7.987e+06	0.837262	-0.256249	0.000100325	1	0.969169
Com_4477_pos	Nicotinate ribonucleoside	C11 H13 N O6	255.074	1.902	256.081	No results	No results	Full match	Organic oxygen compounds	Organooxygen compounds	Carbohydrates and carbohydrate conjugates	Glycosylamines	79322.5	76313.1	77088.3	84908.6	73543.5	75106	471041	252258	211688	278124	236910	259554	0.272747	-1.87436	7.67E-05	1	1.72247
Com_4487_neg	Catechin	C15 H14 O6	290.08	5.102	289.072	Full match	Full match	No results	Phenylpropanoids and polyketides	Flavonoids	Flavans	Catechins	71013.6	81947.4	79455.1	73750.2	75535.9	76732	70666.2	66566.3	65973.2	92253.7	94825.9	104879	0.925822	-0.111193	0.506601	0.5	0.0511977
Com_4488_neg	2'-O-Methylguanosine	C11 H15 N5 O5	297.107	4.789	296.1	Full match	Full match	Full match	Nucleosides, nucleotides, and analogues	Purine nucleosides	Not available	Purine nucleosides	726988	842342	757378	794365	785896	837755	745326	854909	716638	655518	693737	762616	1.07135	0.0994269	0.14219	0.75	0.359054
Com_4488_pos	TG 18:2_18:2_22:6	C61 H98 O6	948.724	11.517	949.731	No results	Invalid mass	No results					1.11487e+07	1.41088e+07	1.74186e+07	3.26829e+07	1.3453e+07	1.23288e+07	4.87453e+06	4.68367e+06	4.45015e+06	4.4445e+06	4.08711e+06	3.8304e+06	3.83539	1.93937	0.000348362	1	1.39126
Com_4512_neg	N'1-[1-(2-hydroxyphenyl)ethylidene]-3-methoxybenzene-1-carbohydrazide	C16 H16 N2 O3	302.129	7.009	283.111	Invalid mass	No results	No results					1.06102e+06	1.07943e+06	1.21279e+06	1.10225e+06	1.33025e+06	1.2406e+06	1.14775e+06	991474	987403	1.09385e+06	1.07759e+06	1.1799e+06	1.08465	0.117235	0.124188	0.75	0.751699
Com_4521_neg	6α-Prostaglandin I1	C20 H34 O5	336.23	7.161	335.223	Invalid mass	No results	No match	Lipids and lipid-like molecules	Fatty Acyls	Eicosanoids	Prostaglandins and related compounds	918775	1.02298e+06	1.0101e+06	1.02539e+06	964916	1.00966e+06	747514	1.54931e+06	2.00967e+06	277924	813877	1.57727e+06	0.85324	-0.228976	0.943524	0.5	0.0491954
Com_4524_neg	Flavin mononucleotide (FMN)	C17 H21 N4 O9 P	456.106	5.234	455.098	Full match	Full match	Full match	Nucleosides, nucleotides, and analogues	Flavin nucleotides	Not available	Flavin nucleotides	704910	637806	602858	698922	791476	734588	798526	1.01594e+06	953978	879360	790528	935148	0.776137	-0.365617	0.00129703	0.972222	0.956525
Com_452_neg	P-Toluenesulfonic acid	C7 H8 O3 S	172.019	5.203	171.011	No results	Full match	No results	Benzenoids	Benzene and substituted derivatives	Benzenesulfonic acids and derivatives	p-Methylbenzenesulfonates	2.02208e+07	2.03628e+07	2.18312e+07	2.04845e+07	2.00788e+07	2.22007e+07	1.747e+07	1.89849e+07	1.8395e+07	1.74883e+07	1.7683e+07	1.8332e+07	1.15529	0.208251	9.46E-05	1	1.58227
Com_4548_neg	XMP	C10 H13 N4 O9 P	364.042	1.396	363.035	No results	No results	Full match	Nucleosides, nucleotides, and analogues	Purine nucleotides	Purine ribonucleotides	Purine ribonucleoside monophosphates	355310	481290	574330	460603	471299	611071	737358	581598	523753	583266	530261	508437	0.852577	-0.230097	0.11634	0.777778	0.828411
Com_4555_pos	Adenosine	C10 H13 N5 O4	267.097	3.095	268.105	Full match	Full match	Full match	Nucleosides, nucleotides, and analogues	Purine nucleosides	Not available	Purine nucleosides	9.92616e+07	9.61922e+07	9.69587e+07	1.02546e+08	59748464	1.03252e+08	1.37756e+08	1.35608e+08	138146830	1.23998e+08	1.36836e+08	1.34492e+08	0.691539	-0.532118	0.00597378	1	0.622238
Com_4558_neg	Syringic acid	C9 H10 O5	198.053	5.13	197.045	No results	No results	Full match	Benzenoids	Benzene and substituted derivatives	Benzoic acids and derivatives	Gallic acid and derivatives	1.41923e+06	774959	1.52664e+06	1.68804e+06	1.58356e+06	1.5578e+06	1.91414e+06	1.84334e+06	1.96276e+06	1.87414e+06	1.84053e+06	1.86966e+06	0.756351	-0.402872	0.0470994	1	1.14542
Com_456_neg	LPG 18:3	C24 H43 O9 P	506.265	8.633	505.257	No results	Full match	No results	Lipids and lipid-like molecules	Glycerophospholipids	Glycerophosphoglycerols	Phosphatidylglycerols	2.43499e+07	2.53957e+07	2.56671e+07	2.56713e+07	2.34999e+07	2.30256e+07	2.5807e+07	2.61537e+07	2.78472e+07	2.65194e+07	2.87883e+07	2.79536e+07	0.905196	-0.143697	0.00352117	1	0.257436
Com_4573_pos	Stearoyl Ethanolamide	C20 H41 N O2	309.304	10.616	310.311	Invalid mass	No results	No results	Organic nitrogen compounds	Organonitrogen compounds	Amines	N-acylethanolamines	1419297006	1398072254	1121039071	1100631171	1018724663	9.40198e+08	9.7706e+08	8.92534e+08	7.57153e+08	6.5029e+08	6.14008e+08	7.3309e+08	1.51336	0.597751	0.00197404	0.972222	1.16712
Com_457_neg	Quinolinic acid	C7 H5 N O4	167.025	1.398	166.017	Invalid mass	No results	No results	Organoheterocyclic compounds	Pyridines and derivatives	Pyridinecarboxylic acids and derivatives	Pyridinecarboxylic acids	1.27441e+07	1.30035e+07	1.39311e+07	1.33314e+07	1.47091e+07	1.3968e+07	1.36927e+07	1.5195e+07	1.37913e+07	1.41133e+07	1.35615e+07	1.35835e+07	0.97319	-0.0392064	0.348737	0.638889	0.449485
Com_4590_pos	2-cyano-3-(3,4-dimethoxyphenyl)acrylic acid	C12 H11 N O4	233.067	5.379	234.074	Invalid mass	No results	No results					3.03684e+06	2.20649e+06	2.96938e+06	4.40617e+06	2.78618e+06	3.46673e+06	6.42302e+06	5.23653e+06	4.93775e+06	4.45143e+06	5.234e+06	4.68565e+06	0.609389	-0.714564	0.00154247	1	0.875167
Com_4606_pos	Sulfamethazine	C12 H14 N4 O2 S	278.087	2.399	279.094	Invalid mass	No results	No results	Benzenoids	Benzene and substituted derivatives	Benzenesulfonamides	Aminobenzenesulfonamides	293808	414933	452604	371612	456464	390838	564571	663975	963275	376758	377296	402906	0.710784	-0.492517	0.131554	0.694444	0.734534
Com_4631_pos	5-[4-(phenylsulfonyl)phenyl]-1H-pyrazole	C15 H12 N2 O2 S	306.037	3.415	307.044	Invalid mass	No results	No results					1.25407e+07	1.16566e+07	9.95314e+06	1.14378e+07	1.26305e+07	1.05759e+07	1.57922e+07	1.36924e+07	1.4216e+07	1.0673e+07	1.32371e+07	1.46535e+07	0.836265	-0.257968	0.0275327	0.888889	0.475983
Com_4635_pos	Benzophenone	C13 H10 O	200.081	5.231	201.088	Invalid mass	No results	No results	Benzenoids	Benzene and substituted derivatives	Benzophenones	Benzophenones	1.08211e+06	1.16183e+06	1.07556e+06	289112	1.10095e+06	1.03021e+06	1.66164e+06	1.83804e+06	1.64387e+06	1.48639e+06	1.52629e+06	1.44363e+06	0.597902	-0.742018	0.0415065	1	1.19038
Com_4642_pos	Arachidonoyl amide	C20 H33 N O	303.254	11.239	304.262	Invalid mass	No results	No results	Lipids and lipid-like molecules	Fatty Acyls	Fatty amides	Fatty amides	4.23495e+06	4.21167e+06	4.87516e+06	4.08332e+06	3.31804e+06	3.87202e+06	4.5084e+06	4.36891e+06	3.33847e+06	4.61191e+06	3.25739e+06	3.59936e+06	1.03845	0.0544351	0.626479	0.527778	0.114416
Com_4667_pos	2-(Dimethylamino)Guanosine	C12 H17 N5 O5	311.123	1.391	312.13	No results	No results	Full match					668897	542541	232019	531668	556373	371474	473398	673914	545885	494459	750396	596751	0.821255	-0.284099	0.211258	0.694444	0.651969
Com_466_neg	Stachyose	C24 H42 O21	666.224	1.381	665.216	No results	Full match	No results	Organic oxygen compounds	Organooxygen compounds	Carbohydrates and carbohydrate conjugates	Oligosaccharides	1.4096e+07	1.47698e+07	1.56425e+07	1.50474e+07	1.54058e+07	1.51739e+07	1.86912e+07	1.87814e+07	1.82727e+07	1.80591e+07	1.76578e+07	1.64903e+07	0.834955	-0.26023	3.69E-05	1	0.958859
Com_4682_pos	S-(5-Adenosy)-L-Homocysteine	C14 H20 N6 O5 S	384.123	2.318	193.069	No results	No results	Full match	Nucleosides, nucleotides, and analogues	5'-deoxyribonucleosides	5'-deoxy-5'-thionucleosides	5'-deoxy-5'-thionucleosides	3.90843e+06	2.53316e+06	3.2019e+06	3.07751e+06	3.17204e+06	3.64293e+06	4.75036e+06	4.72725e+06	4.4568e+06	4.46569e+06	4.34525e+06	4.24298e+06	0.723867	-0.466203	0.00216079	1	1.02085
Com_4683_pos	LLK	C18 H36 N4 O4	372.267	6.698	373.274	Invalid mass	No results	No results					306317	304136	280923	283609	277131	280412	3.1498e+06	2.8192e+06	2.71638e+06	2.5114e+06	2.73753e+06	2.3361e+06	0.106483	-3.2313	5.85E-10	1	1.71418
Com_468_neg	Mucic acid	C6 H10 O8	210.037	1.24	191.019	No results	Full match	Full match	Organic oxygen compounds	Organooxygen compounds	Carbohydrates and carbohydrate conjugates	Glucuronic acid derivatives	1.42737e+07	1.43082e+07	3.22866e+07	1.77224e+07	3.36218e+07	1.61463e+07	2.74817e+07	2.7452e+07	3.14157e+07	2.97694e+07	2.97818e+07	2.87691e+07	0.734867	-0.444445	0.0678439	0.666667	0.903081
Com_4692_neg	Flavin adenine dinucleotide (FAD)	C27 H33 N9 O15 P2	785.159	5.184	784.152	Full match	Full match	Full match	Nucleosides, nucleotides, and analogues	Flavin nucleotides	Not available	Flavin nucleotides	1.35731e+06	1.42189e+06	1.41447e+06	1.54008e+06	1.50494e+06	1.33522e+06	1.69215e+06	1.6863e+06	1.85726e+06	1.68674e+06	1.61237e+06	1.79308e+06	0.830169	-0.268523	0.000129343	1	1.0385
Com_4697_pos	Dl-Glyceraldehyde3-phosphate	C3 H7 O6 P	169.998	1.235	188.032	No results	No results	Full match					290606	269855	272969	271925	543558	287776	346049	464691	302284	312621	321857	369005	0.91504	-0.128093	0.40384	0.833333	0.436791
Com_46_neg	LPC 20:5	C28 H48 N O7 P	587.322	8.486	586.315	No results	Invalid mass	No results	Lipids and lipid-like molecules	Glycerophospholipids	Glycerophosphocholines	Phosphocholines	4.6689e+08	4.70186e+08	421882410	4.65447e+08	467292128	4.61705e+08	4.00456e+08	3.95064e+08	4.09442e+08	4.05736e+08	3.95651e+08	4.13622e+08	1.13778	0.186226	0.00022699	1	0.854896
Com_4739_pos	LPC 14:1-SN1	C22 H44 N O7 P	465.287	7.92	466.294	No results	Full match	No results					1.87487e+07	1.8854e+07	2.00146e+07	1.94522e+07	2.04751e+07	2.07367e+07	2.5669e+07	2.64226e+07	2.66813e+07	2.64294e+07	2.83641e+07	2.81944e+07	0.731212	-0.451639	1.20E-07	1	1.24446
Com_4750_pos	Hexadecanamide	C16 H33 N O	255.257	9.584	256.264	Full match	No results	No results	Lipids and lipid-like molecules	Fatty Acyls	Fatty amides	Fatty amides	5068786542	4708380978	4460685822	4376294162	4046255054	3997681809	3781552032	3554283540	3419614555	3679174804	3224366404	3157614936	1.28062	0.356838	0.000457637	1	0.771069
Com_4775_neg	Docosapentaenoic acid	C22 H34 O2	330.256	10.058	329.248	Full match	No results	Full match	Lipids and lipid-like molecules	Fatty Acyls	Fatty acids and conjugates	Very long-chain fatty acids	580390	693797	674883	696676	689042	653836	618969	588751	578168	569635	654408	591076	1.10764	0.147491	0.0180122	0.861111	0.411308
Com_4793_pos	Fosfomycin	C3 H7 O4 P	138.008	1.891	139.016	No results	No results	Full match	Organic acids and derivatives	Organic phosphonic acids and derivatives	Organic phosphonic acids	Organic phosphonic acids	1.05273e+06	1.2175e+06	1.28822e+06	1.09511e+06	1.46589e+06	1.12039e+06	880590	668082	693790	646667	723077	711562	1.67443	0.743669	1.84E-05	1	0.737737
Com_4797_pos	Dl-2-Amino-3-phosphonopropionic acid	C3 H8 N O5 P	169.014	1.165	170.022	No results	No results	Full match					416208	571242	429432	614399	530375	413952	287182	412635	427128	500565	566481	532455	1.09139	0.126163	0.446771	0.638889	0.390526
Com_4806_neg	4-Hydroxy-2-Oxoglutaric Acid	C5 H6 O6	162.016	1.284	161.008	No results	No results	Full match	Organic acids and derivatives	Keto acids and derivatives	Gamma-keto acids and derivatives	Gamma-keto acids and derivatives	560740	1.11414e+06	759397	753283	960192	779999	380335	388835	397715	456830	555364	333799	1.961	0.971588	0.000325883	1	1.33418
Com_4825_neg	FAHFA 18:2/3:0	C21 H36 O4	352.261	10.14	351.254	No results	Full match	Full match					708284	671046	827988	621223	577106	828701	567202	744201	904784	1.06937e+06	746622	770132	0.88173	-0.181591	0.301604	0.666667	0.398841
Com_488_neg	UDP-N-acetylglucosamine	C17 H27 N3 O17 P2	607.083	1.341	606.076	Full match	Full match	Full match	Nucleosides, nucleotides, and analogues	Pyrimidine nucleotides	Pyrimidine nucleotide sugars	Pyrimidine nucleotide sugars	2.46914e+07	2.44003e+07	2.70604e+07	2.61612e+07	2.70854e+07	2.68208e+07	4.1324e+07	4.17817e+07	42263253	4.12169e+07	3.83236e+07	3.80377e+07	0.643019	-0.637067	1.39E-08	1	1.82552
Com_488_pos	N1-[6-hydroxy-2-(2-pyridyl)pyrimidin-4-yl]acetamide	C11 H10 N4 O2	208.095	2.409	231.085	Invalid mass	No results	No results					3.57847e+07	3.3277e+07	2.95729e+07	3.26647e+07	3.34011e+07	3.2816e+07	1.71457e+07	1.57507e+07	1.59466e+07	1.41809e+07	1.30002e+07	1.41729e+07	2.18984	1.13082	1.42E-07	1	1.57986
Com_489_neg	Thromoboxane B1	C20 H36 O6	408.228	8.744	407.221	Invalid mass	No match	No results	Lipids and lipid-like molecules	Fatty Acyls	Eicosanoids	Thromboxanes	2.26299e+07	2.55718e+07	2.63072e+07	2.61065e+07	2.31307e+07	2.23732e+07	2.8234e+07	2.51437e+07	2.51788e+07	2.89834e+07	2.96419e+07	3.17883e+07	0.864764	-0.209622	0.0153364	0.833333	1.23972
Com_48_pos	Inosine	C10 H12 N4 O5	268.081	3.401	269.089	Full match	Full match	Full match	Nucleosides, nucleotides, and analogues	Purine nucleosides	Not available	Purine nucleosides	4.9168e+08	4.8071e+08	446044645	4.71415e+08	4.59646e+08	4.61976e+08	6.38991e+08	6.18572e+08	5.68621e+08	5.5725e+08	5.25816e+08	5.41623e+08	0.814713	-0.295636	0.000587477	1	0.718832
Com_494_pos	2-Amino-1,3,4-octadecanetriol	C18 H39 N O3	317.294	6.613	318.301	Full match	No results	No results	Organic nitrogen compounds	Organonitrogen compounds	Amines	1,3-aminoalcohols	2.79285e+08	2.53268e+08	2.81773e+08	2.82697e+08	2.6594e+08	2.6788e+08	3.05265e+08	3.08474e+08	2.96714e+08	2.68953e+08	2.97009e+08	2.78421e+08	0.929342	-0.105719	0.0281602	0.833333	0.428277
Com_499_neg	alpha-Ketoglutaric acid	C5 H6 O5	146.021	1.27	191.019	No results	No results	Full match	Organic acids and derivatives	Keto acids and derivatives	Gamma-keto acids and derivatives	Gamma-keto acids and derivatives	1.42737e+07	1.43082e+07	3.22866e+07	1.77224e+07	3.36218e+07	1.61463e+07	2.74817e+07	2.7452e+07	3.14157e+07	2.97694e+07	2.97818e+07	2.87691e+07	0.734867	-0.444445	0.0678439	0.666667	0.903081
Com_500_neg	13(S)-HOTrE	C18 H30 O3	294.22	7.837	293.212	Full match	No results	Full match	Lipids and lipid-like molecules	Fatty Acyls	Lineolic acids and derivatives	Lineolic acids and derivatives	1.38973e+07	1.587e+07	3.42587e+07	1.52601e+07	1.75792e+07	1.59538e+07	4.07965e+07	3.79543e+07	3.96883e+07	4.07039e+07	3.94727e+07	4.00057e+07	0.472795	-1.08071	0.00182551	1	1.46665
Com_5013_pos	LPE 20:1	C25 H50 N O7 P	507.334	10.076	508.341	No results	Full match	No results	Lipids and lipid-like molecules	Glycerophospholipids	Glycerophosphoethanolamines	1-acyl-sn-glycero-3-phosphoethanolamines	2.06211e+06	1.32197e+06	1.11805e+06	1.23691e+06	962883	982856	1.83999e+06	2.16616e+06	1.5667e+06	1.71435e+06	1.28797e+06	1.35969e+06	0.773516	-0.370496	0.0781892	0.833333	0.705252
Com_5017_pos	Ergocalciferol	C28 H44 O	396.34	11.13	397.348	Full match	No results	Full match	Lipids and lipid-like molecules	Steroids and steroid derivatives	Vitamin D and derivatives	Vitamin D and derivatives	948343	937014	727090	925809	927853	754709	1.44653e+06	1.08258e+06	1.15877e+06	1.17646e+06	913630	1.43982e+06	0.723327	-0.467281	0.00549316	0.888889	0.544264
Com_501_neg	LPS 16:0	C22 H44 N O9 P	497.276	9.496	496.268	No results	Full match	No results	Lipids and lipid-like molecules	Glycerophospholipids	Glycerophosphoserines	Phosphatidylserines	3.44969e+07	3.23094e+07	29309085	2.91458e+07	2.6333e+07	2.65121e+07	2.54372e+07	3.04383e+07	2.98238e+07	2.97125e+07	3.16399e+07	3.27359e+07	0.990648	-0.013555	0.847356	0.583333	0.112334
Com_5031_pos	Prostaglandin A3	C20 H28 O4	332.195	6.999	333.202	Invalid mass	No results	No results	Lipids and lipid-like molecules	Fatty Acyls	Eicosanoids	Prostaglandins and related compounds	6.6146e+06	1.70404e+06	2.2123e+06	828821	3.93549e+06	9.33584e+06	5.12512e+06	5.301e+06	5.06879e+06	4.9018e+06	4.68174e+06	4.78922e+06	0.824674	-0.278104	0.233199	0.666667	0.705038
Com_5034_pos	LPC 20:0-SN1	C28 H58 N O7 P	551.396	11.191	552.404	No results	Full match	Full match					1.83982e+06	730058	792039	990455	533263	529984	2.24772e+06	2.10979e+06	1.66342e+06	1.51765e+06	973616	1.22589e+06	0.556128	-0.846512	0.0209008	0.861111	1.02888
Com_504_pos	10-Nitrolinoleate	C18 H31 N O4	307.213	6.697	308.22	Invalid mass	No results	No results	Lipids and lipid-like molecules	Fatty Acyls	Lineolic acids and derivatives	Lineolic acids and derivatives	2.27872e+07	2.26341e+07	2.17328e+07	2.00704e+07	2.04005e+07	2.09825e+07	2.68921e+07	2.55097e+07	2.32383e+07	2.20876e+07	2.1068e+07	2.19471e+07	0.913776	-0.130088	0.0855106	0.805556	0.175435
Com_506_pos	PC O-20:5	C28 H48 N O7 P	541.318	8.304	542.326	No results	Full match	No results					7.25615e+08	6.59739e+08	6.44786e+08	6.16061e+08	5.83503e+08	5.74315e+08	7.01325e+08	6.38852e+08	6.21328e+08	6.23014e+08	6.22628e+08	6.00807e+08	0.998967	-0.00149115	0.944288	0.472222	0.0457833
Com_5072_pos	Bicyclo Prostaglandin E2	C20 H30 O4	356.196	7.891	357.204	Invalid mass	No results	No results	Lipids and lipid-like molecules	Fatty Acyls	Eicosanoids	Prostaglandins and related compounds	1.16516e+06	1.14104e+06	1.69249e+06	1.76663e+06	1.59391e+06	1.66361e+06	2.63517e+06	2.73112e+06	2.68312e+06	2.5263e+06	2.78226e+06	2.47777e+06	0.569777	-0.811529	0.000602692	1	1.31356
Com_5073_pos	LPE 18:0	C23 H48 N O7 P	481.318	9.884	482.326	No results	Full match	Full match	Lipids and lipid-like molecules	Glycerophospholipids	Glycerophosphoethanolamines	1-acyl-sn-glycero-3-phosphoethanolamines	4.29782e+06	3.82164e+06	3.2718e+06	2.89549e+06	2.10291e+06	2.33441e+06	5.53674e+06	4.54167e+06	4.68312e+06	4.55426e+06	3.93867e+06	2.61225e+06	0.723868	-0.466202	0.0588404	0.861111	0.754378
Com_507_neg	LPS 18:3	C24 H42 N O9 P	519.26	8.323	518.253	No results	Full match	No results	Lipids and lipid-like molecules	Glycerophospholipids	Glycerophosphoserines	Phosphatidylserines	1.89259e+07	1.84947e+07	1.61097e+07	1.70939e+07	1.62085e+07	1.55997e+07	1.97196e+07	1.9913e+07	1.92081e+07	1.55376e+07	2.17917e+07	1.97964e+07	0.883294	-0.179035	0.0591203	0.833333	0.364144
Com_5099_pos	Pyridoxine O-Glucoside	C14 H21 N O8	331.127	2.113	332.134	No results	No results	Full match	Organoheterocyclic compounds	Pyridines and derivatives	Pyridoxines	Pyridoxines	134229	121508	125233	124786	131936	127813	159329	148724	136643	127488	126511	124637	0.929766	-0.105061	0.160541	0.694444	0.0897684
Com_511_neg	Biotin	C10 H16 N2 O3 S	244.088	5.377	243.081	Full match	Full match	Full match	Organoheterocyclic compounds	Biotin and derivatives	Not available	Biotin and derivatives	1.53624e+07	1.37001e+07	1.95785e+07	1.55044e+07	1.66921e+07	1.58693e+07	1.67079e+07	1.56852e+07	1.62509e+07	1.56075e+07	1.45972e+07	1.5527e+07	1.0247	0.0351996	0.719129	0.472222	0.172106
Com_512_pos	4,6,8-trihydroxy-7-methoxy-3-methyl-3,4-dihydro-1H-2-benzopyran-1-one	C11 H12 O6	240.064	1.297	223.061	Full match	No results	No results					1.98149e+06	2.4992e+06	2.43191e+06	2.28283e+06	2.36058e+06	2.27496e+06	1.89398e+06	1.49101e+06	1.43897e+06	1.27546e+06	658328	1.43447e+06	1.68831	0.755577	0.0107483	1	0.437083
Com_514_pos	p-Mentha-1,3,8-triene	C10 H14	134.11	9.332	135.117	No results	No results	Full match	Lipids and lipid-like molecules	Prenol lipids	Monoterpenoids	Aromatic monoterpenoids	2.5483e+07	2.13387e+07	2.37083e+07	2.24829e+07	2.35371e+07	2.21587e+07	2.10024e+07	2.26289e+07	1.98373e+07	1.75538e+07	1.94633e+07	1.1128e+07	1.24276	0.313545	0.0690843	0.916667	0.944462
Com_5150_pos	L-Threonic acid Calcium Salt	C8 H14 Ca O10	310.021	1.326	311.028	No results	No results	Full match	Organic oxygen compounds	Organooxygen compounds	Carbohydrates and carbohydrate conjugates	Sugar acids and derivatives	657855	629032	621162	584866	638811	602331	561910	547553	575089	551700	556002	514198	1.12932	0.17546	0.00037455	1	0.616985
Com_517_neg	Dehydroepiandrosterone	C19 H28 O2	288.209	9.042	287.202	No results	No results	Full match	Lipids and lipid-like molecules	Steroids and steroid derivatives	Androstane steroids	Androgens and derivatives	1.57537e+07	1.60892e+07	1.75742e+07	1.69914e+07	1.74997e+07	1.7839e+07	1.41119e+07	1.49962e+07	1.46076e+07	1.45024e+07	1.38376e+07	1.38403e+07	1.18454	0.244329	0.000101573	1	1.76322
Com_5185_pos	Indole-3-acrylic acid	C11 H9 N O2	187.064	5.521	188.072	Full match	No results	Full match	Organoheterocyclic compounds	Indoles and derivatives	Indoles	Indoles	919185	879088	915203	920353	890079	898267	1.10348e+06	1.21946e+06	1.10537e+06	1.11983e+06	1.02947e+06	1.0449e+06	0.818749	-0.288506	0.000246644	1	0.897857
Com_5198_pos	Homo-Gamma-Linolenic Acid (C20:3)	C20 H34 O2	306.257	10.247	329.246	No results	No results	Full match	Lipids and lipid-like molecules	Fatty Acyls	Fatty acids and conjugates	Long-chain fatty acids	1.4714e+06	1.15363e+06	1.23081e+06	805539	747749	701083	1.21478e+06	1.41682e+06	1.49408e+06	795703	636530	1.07327e+06	0.921435	-0.118045	0.687798	0.555556	0.175397
Com_519_neg	LPI 18:1	C27 H51 O12 P	598.313	10.295	597.305	No results	Full match	No results	Lipids and lipid-like molecules	Glycerophospholipids	Glycerophosphoinositols	Phosphatidylinositols	1.28108e+07	1.52571e+07	1.33428e+07	1.44637e+07	1.2344e+07	1.38858e+07	1.55537e+07	1.29693e+07	1.43861e+07	1.44571e+07	1.35814e+07	1.40239e+07	0.966256	-0.0495232	0.407311	0.638889	0.104052
Com_5215_pos	TG 18:1_18:1_18:1	C57 H104 O6	906.77	9.368	907.778	No results	Invalid mass	No results					1.80297e+06	1.68806e+06	1.48343e+06	1.57154e+06	1.583e+06	1.52088e+06	2.08172e+06	1.82172e+06	1.74022e+06	1.68145e+06	1.5772e+06	1.52041e+06	0.92585	-0.111149	0.209421	0.694444	0.095968
Com_5236_pos	LPC 15:0	C23 H48 N O7 P	503.302	9.03	504.309	No results	Invalid mass	No results	Lipids and lipid-like molecules	Glycerophospholipids	Glycerophosphocholines	Phosphocholines	1.40808e+07	5.01942e+06	1.04729e+07	5.31549e+06	7.64892e+06	6.6161e+06	1.63538e+07	1.46198e+07	7.06778e+06	1.43319e+07	6.5628e+06	1.12113e+07	0.70072	-0.513089	0.14178	0.777778	0.766944
Com_5242_pos	Stearamide	C18 H37 N O	283.288	10.439	284.296	Full match	No results	No results	Organic acids and derivatives	Carboximidic acids and derivatives	Carboximidic acids	Carboximidic acids	1078849789	8.63423e+08	7.2668e+08	6.99814e+08	6.11046e+08	5.9872e+08	7.09211e+08	6.2363e+08	5.08401e+08	4.2679e+08	3.83278e+08	385716248	1.50757	0.592226	0.0138248	0.861111	0.821498
Com_5252_pos	Lysopc 18:3	C26 H48 N O7 P	517.316	10.104	518.323	No results	No results	Full match					1.26211e+06	1.24217e+06	1.83897e+06	1.8654e+06	1.83738e+06	1.31355e+06	2.88022e+06	1.97032e+06	2.9203e+06	1.71566e+06	2.03312e+06	1.41543e+06	0.723582	-0.466771	0.0613819	0.833333	0.721747
Com_5268_neg	D-Fructose 1,6-bisphosphate	C6 H14 O12 P2	339.997	5.897	338.989	No results	No results	Full match					617437	533568	582751	624980	891977	661610	648045	733532	590375	606977	682819	753091	0.974466	-0.0373167	0.678605	0.638889	0.0947142
Com_5273_pos	FRH	C21 H30 N8 O4	480.227	8.564	481.234	Invalid mass	No results	No results					4.71498e+06	3.97485e+06	2.95933e+06	4.4055e+06	5.69871e+06	4.38672e+06	5.97622e+06	6.70952e+06	7.06807e+06	5.78212e+06	5.87588e+06	6.62912e+06	0.687157	-0.541289	0.00526218	1	1.27457
Com_52_neg	D-(-)-Glutamine	C5 H10 N2 O3	146.068	1.219	145.061	Invalid mass	Invalid mass	No results	Organic acids and derivatives	Carboxylic acids and derivatives	Amino acids, peptides, and analogues	D-alpha-amino acids	2.76161e+08	281354380	2.91929e+08	3.00928e+08	2.98485e+08	281994993	3.29539e+08	346863124	3.45105e+08	3.19974e+08	3.37508e+08	3.16892e+08	0.867212	-0.205544	5.30E-05	1	1.56607
Com_5306_neg	5-Methoxyindole-3-Carbaldehyde	C10 H9 N O2	175.063	4.875	174.055	No results	No results	Full match	Organoheterocyclic compounds	Indoles and derivatives	Indoles	Indoles	846257	1.61742e+06	1.92748e+06	961188	3.04016e+06	1.77587e+06	1.76694e+06	1.65178e+06	2.41933e+06	1.60157e+06	1.60492e+06	2.56006e+06	0.876237	-0.190607	0.36845	0.555556	0.569057
Com_5319_pos	N-(9-oxodecyl)acetamide	C12 H23 N O2	235.156	8.606	236.163	Invalid mass	No results	No results					2629104	2.09421e+06	1.99908e+06	2.08215e+06	2.08979e+06	1.76902e+06	2.42537e+06	2.54565e+06	2.81631e+06	2.00355e+06	1.89476e+06	2.27742e+06	0.906919	-0.140955	0.261742	0.666667	0.166098
Com_531_pos	Proline	C5 H9 N O2	115.064	1.37	116.071	Full match	Full match	Full match	Organic acids and derivatives	Carboxylic acids and derivatives	Amino acids, peptides, and analogues	Proline and derivatives	5217482483	5082634581	4985167639	4871991590	5441510795	4890755169	4954676519	5336201863	4791596369	4514759754	4562503097	4694706913	1.05667	0.0795209	0.100807	0.805556	0.32656
Com_5322_neg	15-Deoxy-Δ12,14-prostaglandin D2	C20 H30 O4	316.204	7.973	315.197	Invalid mass	No results	No match	Lipids and lipid-like molecules	Fatty Acyls	Eicosanoids	Prostaglandins and related compounds	704208	521341	572529	639702	583645	743806	2.01592e+06	606503	600271	611598	542142	543698	0.76527	-0.385959	0.552109	0.527778	0.477047
Com_5335_pos	L-Methionine sulfone	C5 H11 N O4 S	181.041	1.3	182.049	No results	No results	Full match					908485	1.13151e+06	708365	601429	472852	802701	1.0583e+06	468241	453096	416733	679814	657602	1.23878	0.308924	0.256235	0.75	0.294567
Com_53_pos	Choline	C5 H13 N O	103.1	1.236	104.108	Invalid mass	Invalid mass	No results	Organic nitrogen compounds	Organonitrogen compounds	Quaternary ammonium salts	Cholines	1627086813	1522525609	1606339715	1606902701	1648532427	1670819074	1752259428	1570740652	1608708878	1599852999	1569867205	1564413484	1.00169	0.00244033	0.927369	0.638889	0.104669
Com_541_neg	LPE 12:0	C17 H36 N O7 P	397.223	7.567	396.216	No results	Full match	No results	Lipids and lipid-like molecules	Glycerophospholipids	Glycerophosphoethanolamines	1-acyl-sn-glycero-3-phosphoethanolamines	1.23722e+07	1.29604e+07	1.36542e+07	1.35154e+07	1.36497e+07	1.34531e+07	1.52289e+07	1.56336e+07	1.51642e+07	1.53282e+07	1.43117e+07	1.56461e+07	0.871782	-0.197961	6.84E-05	1	1.66963
Com_542_pos	2,4-dihydroxyheptadec-16-en-1-yl acetate	C19 H36 O4	350.244	9.139	351.252	Invalid mass	No results	No match					4.20772e+08	3.91508e+08	3.87981e+08	4.19793e+08	4.12372e+08	4.27434e+08	2.60564e+08	3.73733e+06	2.40168e+08	2.1974e+08	2.23232e+08	2.28856e+08	2.09119	1.06432	0.129975	1	0.983855
Com_543_pos	Nicotinic acid	C6 H5 N O2	123.033	1.852	124.04	Invalid mass	Invalid mass	No results	Organoheterocyclic compounds	Pyridines and derivatives	Pyridinecarboxylic acids and derivatives	Pyridinecarboxylic acids	1330773437	1335517812	1415873189	1487430646	1395436859	1303670190	1628031196	1629369243	1571810707	1506397772	1527349729	1642515521	0.869888	-0.201098	0.000302936	1	1.08065
Com_5445_pos	PC 18:1_18:2	C44 H82 N O8 P	783.58	11.173	784.587	No results	Full match	No results					3.58181e+07	2.90232e+07	24849369	3.33504e+07	2.40323e+07	2.7287e+07	105981731	8.89837e+07	7.8885e+07	3.75732e+07	3.43831e+07	4.61147e+07	0.444886	-1.16849	0.012197	0.972222	1.32601
Com_5454_pos	PC O-20:1	C28 H56 N O7 P	549.381	10.289	550.388	No results	Full match	No results					4.41391e+06	4.43812e+06	3.83108e+06	3.61594e+06	3.50005e+06	3.23069e+06	7.47026e+06	7.00344e+06	7.28709e+06	5.90075e+06	5.73539e+06	4.2638e+06	0.611507	-0.709559	0.00131819	0.944444	0.773767
Com_5480_pos	L-Threonine	C4 H9 N O3	119.059	6.477	120.066	No results	No results	Full match	Organic acids and derivatives	Carboxylic acids and derivatives	Amino acids, peptides, and analogues	L-alpha-amino acids	241922	145020	161745	154783	130243	155477	170217	159956	164375	135176	136889	147675	1.08192	0.113597	0.532644	0.5	0.297582
Com_54_neg	Cytidine	C9 H13 N3 O5	197.081	1.25	242.08	Invalid mass	No results	No results	Nucleosides, nucleotides, and analogues	Pyrimidine nucleosides	Not available	Pyrimidine nucleosides	376113819	3.67658e+08	389339900	3.92979e+08	3.95697e+08	400698141	2.95708e+08	2.94534e+08	2.938e+08	2.8004e+08	2.6966e+08	2.84421e+08	1.35173	0.434803	3.83E-08	1	1.40183
Com_550_pos	6-methyl-7-nitro-2,3-dihydro-1,4-benzodioxine	C9 H9 N O4	177.043	5.219	178.05	Invalid mass	No results	No match					1.13728e+08	122289939	1.1696e+08	1.24394e+08	1.25011e+08	1.26525e+08	1.29987e+08	1.33104e+08	1.32667e+08	1.22683e+08	1.20315e+08	1.2457e+08	0.954909	-0.0665644	0.0891961	0.75	0.611064
Com_5511_neg	LPS 12:0	C18 H36 N O9 P	441.214	7.58	440.206	No results	Full match	No results	Lipids and lipid-like molecules	Glycerophospholipids	Glycerophosphoserines	Phosphatidylserines	403161	498592	415310	400801	458363	441682	533258	593578	515711	541304	444499	533896	0.827864	-0.272535	0.00469648	0.944444	0.662478
Com_5553_neg	7-Ketolithocholic acid	C24 H38 O4	390.278	7.061	389.27	No results	No results	Full match	Lipids and lipid-like molecules	Steroids and steroid derivatives	Bile acids, alcohols and derivatives	Bile acids, alcohols and derivatives	367942	426738	289110	418732	288685	478738	727869	542824	574058	655469	483892	474106	0.656392	-0.607371	0.00343999	0.972222	0.670524
Com_5555_pos	LPC 19:1-SN1	C27 H54 N O7 P	535.365	10.093	536.372	No results	Full match	No results					1.67031e+06	2.71488e+06	1.83872e+06	2.19373e+06	2.78459e+06	1.49933e+06	3.52848e+06	4.42605e+06	3.18926e+06	3.12156e+06	3.94455e+06	3.47363e+06	0.58577	-0.771593	0.00182333	1	1.05159
Com_555_neg	N-Acetyl-α-D-glucosamine 1-phosphate	C8 H16 N O9 P	301.056	1.257	300.049	Full match	Full match	Full match					1.57739e+07	1.51818e+07	1.66377e+07	1.60597e+07	1.70136e+07	1.60878e+07	1.81259e+07	1.75989e+07	1.93557e+07	1.83377e+07	1.79149e+07	1.71866e+07	0.891584	-0.165557	0.00059377	1	0.102621
Com_556_neg	Quinic acid	C7 H12 O6	192.064	1.352	191.056	No results	No results	Full match	Organic oxygen compounds	Organooxygen compounds	Alcohols and polyols	Quinic acids and derivatives	3.27591e+06	2.50253e+06	1.79958e+06	3.29434e+06	2.09683e+06	2.01444e+06	4.18928e+06	3.28576e+06	4.23295e+06	3.93669e+06	3.90366e+06	3.95632e+06	0.637475	-0.649559	0.0048335	0.972222	1.56651
Com_5597_pos	Microcystin-YR	C52 H72 N10 O13	1044.52	8.693	1045.53	Invalid mass	No results	No results	Organic acids and derivatives	Peptidomimetics	Hybrid peptides	Hybrid peptides	1.20519e+06	872803	1.3571e+06	1.17557e+06	1.20818e+06	585125	654283	1.58357e+06	1.22399e+06	1.18938e+06	841532	996916	0.986795	-0.0191772	0.953587	0.5	0.0210079
Com_559_pos	Vindoline	C25 H32 N2 O6	434.245	8.924	457.234	Invalid mass	No results	No results	Alkaloids and derivatives	Plumeran-type alkaloids	Not available	Plumeran-type alkaloids	1.35012e+08	145230712	1.29655e+08	1.45208e+08	1.52963e+08	1.51862e+08	1.71462e+08	1.73024e+08	1.77225e+08	1.61164e+08	1.63254e+08	1.66364e+08	0.84932	-0.23562	0.000722328	1	1.13289
Com_560_neg	LPA 18:2	C21 H39 O7 P	434.243	9.095	433.236	No results	Full match	No results	Lipids and lipid-like molecules	Glycerophospholipids	Glycerophosphates	1,2-diacylglycerol-3-phosphates	2.29025e+07	2.41813e+07	2.47869e+07	2.10309e+07	2.13424e+07	2.09241e+07	2.13209e+07	2.01325e+07	2.13599e+07	2.38479e+07	2.39973e+07	2.47304e+07	0.998369	-0.00235438	0.981518	0.5	0.233004
Com_5615_pos	TG 18:2_18:2_18:2	C57 H98 O6	900.721	9.95	901.728	No results	Invalid mass	No results					1.57093e+08	7.44014e+07	943451476	9.17632e+07	9.66705e+08	7.72253e+08	2.63731e+08	2.68438e+08	1.55412e+08	1.37898e+08	6.34556e+07	6.97762e+07	3.13511	1.64852	0.197439	0.722222	0.720845
Com_5621_pos	13,14-dihydro-15-keto Prostaglandin A2	C20 H30 O4	356.195	7.172	357.202	Invalid mass	No results	No results	Lipids and lipid-like molecules	Fatty Acyls	Eicosanoids	Prostaglandins and related compounds	4.07942e+06	3.79828e+06	3.71236e+06	3.66097e+06	3.73029e+06	4.21661e+06	4.47017e+06	3.76657e+06	3.82282e+06	3.95491e+06	3.75745e+06	2.32079e+06	1.05003	0.0704254	0.511771	0.555556	0.229578
Com_5626_pos	(2-anilino-4-methyl-1,3-thiazol-5-yl)(1-benzothiophen-2-yl)methanone	C19 H14 N2 O S2	350.055	5.512	351.062	Full match	No results	No results					824140	695883	599798	697429	748932	656188	1.14989e+06	1.16506e+06	1.07593e+06	851522	888484	955554	0.693735	-0.527544	0.000490539	1	0.766854
Com_5628_neg	UDP-galactose	C15 H24 N2 O17 P2	566.057	1.33	565.049	No results	No results	Full match	Nucleosides, nucleotides, and analogues	Pyrimidine nucleotides	Pyrimidine nucleotide sugars	Pyrimidine nucleotide sugars	189320	175169	174519	192594	182145	178055	236812	343983	245664	341930	149727	251283	0.695681	-0.523503	0.0464572	0.833333	0.604329
Com_5650_pos	Lysopc 16:2 (2N Isomer)	C24 H46 N O7 P	491.303	8.956	492.31	No results	No results	Full match					4.49468e+06	4.84769e+06	5.32429e+06	4.78125e+06	5.60187e+06	4.77507e+06	1.95169e+06	1.48795e+06	1.71337e+06	2.03783e+06	2.01977e+06	2.34203e+06	2.58165	1.36829	1.84E-06	1	1.51043
Com_570_pos	DL-Arginine	C6 H14 N4 O2	174.112	1.194	175.119	Full match	Full match	Full match	Organic acids and derivatives	Carboxylic acids and derivatives	Amino acids, peptides, and analogues	Arginine and derivatives	2155218828	2037993840	2134152824	2017898685	2097775542	2232300415	2241435555	2015039066	2156708298	1880794458	1838180348	1907383853	1.05281	0.074244	0.17978	0.694444	0.499238
Com_571_pos	L-Asparagine	C4 H8 N2 O3	132.054	1.208	133.061	No results	No results	Full match	Organic acids and derivatives	Carboxylic acids and derivatives	Amino acids, peptides, and analogues	Asparagine and derivatives	4.95412e+07	4.28075e+07	5.18184e+07	5.06116e+07	5.28863e+07	5.24834e+07	6.48266e+07	5.68262e+07	7.05582e+07	6.24058e+07	5.61985e+07	6.10983e+07	0.807038	-0.309292	0.00112978	1	1.48799
Com_5720_pos	TG 16:0_18:1_18:1	C55 H102 O6	880.756	5.64	881.763	No results	Invalid mass	No results					342535	982598	2.34337e+06	1.53473e+06	2.75456e+06	3.50502e+06	440934	421723	401857	389652	380316	361771	4.78364	2.25811	0.0123122	0.833333	1.38317
Com_5756_neg	Quercetin-3β-D-glucoside	C21 H20 O12	464.097	5.511	463.089	Full match	Full match	No results	Phenylpropanoids and polyketides	Flavonoids	Flavonoid glycosides	Flavonoid-3-O-glycosides	294263	291794	249255	353656	355680	294516	141402	109407	176016	186458	133667	166724	2.01293	1.0093	5.92E-05	1	0.961368
Com_5816_pos	3-Methoxycinnamic acid	C10 H10 O3	160.053	5.917	161.061	Invalid mass	No results	No results	Phenylpropanoids and polyketides	Cinnamic acids and derivatives	Hydroxycinnamic acids and derivatives	Coumaric acids and derivatives	4.25267e+06	1.99751e+06	4.05248e+06	9.00646e+06	7.24181e+06	6.79343e+06	322214	4.27988e+06	2.15488e+06	3.9813e+06	2.24662e+06	3.90822e+06	1.97384	0.981008	0.108078	0.805556	0.911408
Com_5828_pos	LPC 14:1	C22 H44 N O7 P	487.269	7.714	488.276	No results	Invalid mass	No results	Lipids and lipid-like molecules	Glycerophospholipids	Glycerophosphocholines	Phosphocholines	1.42284e+07	1.27538e+07	1.23444e+07	1.2393e+07	1.20163e+07	1.144e+07	2.37297e+07	2.22234e+07	1.89969e+07	1.81974e+07	1.80139e+07	1.01231e+07	0.675529	-0.56591	0.0317193	0.833333	0.543209
Com_5867_neg	8,15-Dihete	C20 H32 O4	336.23	7.467	335.223	No results	No results	Full match					575143	587423	672332	661708	731754	511975	501050	470210	459143	450188	495369	493473	1.30351	0.382402	0.00327817	1	1.16841
Com_586_pos	Sphingosine (d18:1)	C18 H37 N O2	321.265	7.858	322.272	Invalid mass	No results	No results					8.88561e+06	8.06032e+06	8.06314e+06	8.44323e+06	7.52379e+06	8.06127e+06	9.79991e+06	8.92835e+06	8.43656e+06	7.78461e+06	6.80741e+06	7.50513e+06	0.99544	-0.00659363	0.983891	0.472222	0.23223
Com_5886_pos	Glu-Gln	C10 H17 N3 O6	275.112	1.42	276.119	No results	Full match	No results	Organic acids and derivatives	Carboxylic acids and derivatives	Amino acids, peptides, and analogues	Dipeptides	9.11466e+06	1.17073e+07	8.88005e+06	9.75874e+06	8.61271e+06	1.14635e+07	1.13598e+07	20501987	1.4054e+07	1.00555e+07	1.07082e+07	9.83464e+06	0.778116	-0.361942	0.122373	0.777778	0.283823
Com_591_neg	Lysopc 16:1	C24 H48 N O7 P	493.317	8.958	492.31	No results	No results	Full match	Lipids and lipid-like molecules	Glycerophospholipids	Glycerophosphocholines	Phosphocholines	1.34872e+06	1.06471e+06	804645	1.96723e+06	1.10927e+06	825821	1.72038e+06	1.43657e+06	1.85454e+06	1.4752e+06	1.58929e+06	1.62098e+06	0.73429	-0.445577	0.0478122	0.833333	0.51542
Com_592_pos	Leucylproline	C11 H20 N2 O3	228.148	5.157	229.155	Full match	No results	Full match	Organic acids and derivatives	Carboxylic acids and derivatives	Amino acids, peptides, and analogues	Dipeptides	6.0499e+06	5.87639e+06	5.7457e+06	6.12629e+06	1.86586e+06	6.32321e+06	6.88682e+06	6.35088e+06	6.14045e+06	6.04076e+06	6.59017e+06	6.35511e+06	0.833781	-0.26226	0.251338	0.888889	0.598859
Com_5936_pos	Dextromethorphan hydrobromide	C18 H25 N O	271.192	8.087	272.199	Invalid mass	No results	No results					6.84047e+06	5.95063e+06	6.22475e+06	6.27322e+06	433589	6.63076e+06	7.38511e+06	7.37754e+06	6.97193e+06	6.02946e+06	5.7676e+06	5.81592e+06	0.822247	-0.282356	0.34382	0.611111	0.475477
Com_594_pos	LPC 18:3-SN1	C26 H48 N O7 P	517.319	8.567	540.308	No results	Full match	Full match					1.48391e+08	1.54852e+08	1.45024e+08	1.64268e+08	1.64007e+08	1.64295e+08	2.29162e+08	225716844	2.24707e+08	212232329	2.1338e+08	212067942	0.714235	-0.485529	9.68E-07	1	1.63009
Com_596_neg	8Z,11Z,14Z-Eicosatrienoic acid	C20 H34 O2	306.256	10.245	305.249	Full match	No results	Full match	Lipids and lipid-like molecules	Fatty Acyls	Fatty acids and conjugates	Long-chain fatty acids	1.5598e+07	1.60992e+07	1.62616e+07	1.5013e+07	1.47383e+07	1.45294e+07	1.42033e+07	1.37233e+07	13344518	1.35004e+07	1.22683e+07	1.47227e+07	1.12814	0.173947	0.00387907	0.972222	0.619281
Com_5990_pos	PC 18:1_18:1	C44 H84 N O8 P	785.595	11.616	786.602	No results	Full match	No results					1.23317e+07	5.01766e+06	4.46916e+06	3.8509e+06	5.41643e+06	5.86918e+06	1.90778e+07	1.90953e+07	1.7219e+07	1.60686e+07	7.74692e+06	867000	0.461508	-1.11557	0.375931	0.805556	0.609117
Com_5992_pos	PE 17:0_17:1	C39 H76 N O8 P	717.533	11.368	718.54	No results	Full match	No results					1.75567e+07	1.51524e+07	1.1906e+07	1.88418e+07	1.65509e+07	1.57328e+07	4.40881e+07	6.26191e+07	5.26248e+07	2.19368e+07	1.75892e+07	1.54942e+07	0.446651	-1.16278	0.0409212	0.861111	1.05387
Com_5997_pos	Limonin	C26 H30 O8	452.182	6.22	453.19	Invalid mass	No results	No results	Lipids and lipid-like molecules	Prenol lipids	Triterpenoids	Limonoids	2.25991e+06	2.49393e+06	2.3078e+06	2.19097e+06	1.9589e+06	1.83898e+06	1.42333e+06	1.38921e+06	1.05345e+06	1.1961e+06	929774	1.50506e+06	1.74078	0.799733	0.00022778	1	0.814156
Com_5998_pos	PC 17:1_17:1	C42 H80 N O8 P	757.564	10.32	758.571	No results	Full match	No results					6.89049e+07	5.81001e+07	1.8977e+07	4.53602e+07	3.91205e+07	3.39909e+07	1.26258e+08	1.22138e+08	1.41403e+08	7.98612e+07	7.52244e+07	6.40161e+07	0.434313	-1.20319	0.00416935	0.972222	1.30924
Com_59_neg	LPI 18:2	C27 H49 O12 P	596.296	9.529	595.289	No results	Full match	No results	Lipids and lipid-like molecules	Glycerophospholipids	Glycerophosphoinositols	Phosphatidylinositols	5.94184e+08	5.91046e+08	5.7577e+08	5.22383e+08	5.26632e+08	502949372	4.94949e+08	5.33711e+08	5.50558e+08	557499601	5.86443e+08	635236408	0.986472	-0.0196506	0.784023	0.527778	0.252917
Com_5_neg	D-(-)-Fructose	C6 H12 O6	180.063	1.25	225.061	Full match	Full match	Full match	Organic oxygen compounds	Organooxygen compounds	Carbohydrates and carbohydrate conjugates	C-glycosyl compounds	7.40066e+08	6.91355e+08	7.69388e+08	7.38502e+08	7.85897e+08	7.78493e+08	6.05646e+08	5.99604e+08	5.92911e+08	5.83355e+08	5.76792e+08	6.22539e+08	1.25772	0.33081	7.26E-06	1	0.462628
Com_6011_pos	PE 18:1_18:1	C41 H78 N O8 P	743.549	9.657	744.557	No results	Full match	No results					8.79253e+06	9.03115e+06	7.54716e+06	8.61858e+06	1.41411e+07	7.88116e+06	3.97446e+07	3.61196e+07	2.37194e+07	1.98405e+07	8.77553e+06	6.9708e+06	0.414378	-1.27098	0.0608348	0.75	0.992498
Com_6060_pos	Ala-Gln	C8 H15 N3 O4	217.107	1.289	218.114	No results	No results	Full match	Organic acids and derivatives	Carboxylic acids and derivatives	Amino acids, peptides, and analogues	Peptides	1.44068e+06	2.99639e+06	1.12809e+06	1.31612e+06	1.39064e+06	1.40449e+06	1.81111e+06	1.5569e+06	1.7991e+06	1.50055e+06	1.77254e+06	1.49423e+06	0.974026	-0.0379679	0.604461	0.833333	0.203029
Com_609_neg	Oxaceprol	C7 H11 N O4	173.068	1.403	172.061	No results	No results	Full match	Organic acids and derivatives	Carboxylic acids and derivatives	Amino acids, peptides, and analogues	Proline and derivatives	1.537e+07	1.52462e+07	1.64514e+07	1.61709e+07	1.70526e+07	1.6941e+07	1.63132e+07	1.59956e+07	1.59761e+07	1.51011e+07	1.43537e+07	1.50104e+07	1.04832	0.068086	0.121348	0.805556	0.771016
Com_60_neg	Lysope 18:1	C23 H46 N O7 P	479.301	8.746	478.294	No results	No results	Full match	Lipids and lipid-like molecules	Glycerophospholipids	Glycerophosphoethanolamines	1-acyl-sn-glycero-3-phosphoethanolamines	2.99968e+08	2.94786e+08	3.05707e+08	309484998	3.48278e+08	3.06034e+08	3.49142e+08	3.50993e+08	3.61651e+08	3.52561e+08	3.59492e+08	364960183	0.871638	-0.198199	0.00159653	1	1.47987
Com_6120_pos	TG 18:1_18:1_22:6	C61 H102 O6	952.753	9.965	953.76	No results	Invalid mass	No results					2.79053e+06	6.36583e+06	883784	1.23021e+07	1.00414e+07	8.77457e+06	1.09569e+06	1.03093e+06	982585	934412	955979	869395	7.01282	2.80999	0.00986636	0.861111	1.09515
Com_6129_pos	S-Adenosyl-L-methionine	C15 H22 N6 O5 S	398.137	1.208	399.145	No results	No results	Full match	Nucleosides, nucleotides, and analogues	5'-deoxyribonucleosides	5'-deoxy-5'-thionucleosides	5'-deoxy-5'-thionucleosides	101231	249085	89970.8	167029	210599	102222	272722	197160	104803	302568	152247	97837.7	0.816203	-0.293001	0.486471	0.638889	0.374485
Com_6142_pos	L-beta-Imidazolelactic acid	C6 H8 N2 O3	156.054	1.404	335.095	No results	No results	Full match	Organoheterocyclic compounds	Azoles	Imidazoles	Imidazolyl carboxylic acids and derivatives	9.24151e+06	1.0491e+07	1.06067e+07	9.29757e+06	1.04519e+07	9.54757e+06	7.37528e+06	6.94563e+06	3.51609e+06	7.11437e+06	6.46914e+06	7.00469e+06	1.55201	0.634136	0.00902366	1	0.501726
Com_6153_neg	CDP	C9 H15 N3 O11 P2	403.017	6.1	402.01	No results	No results	Full match	Nucleosides, nucleotides, and analogues	Pyrimidine nucleotides	Pyrimidine ribonucleotides	Pyrimidine ribonucleoside diphosphates	1.52244e+06	1.49193e+06	1.65385e+06	1.5963e+06	1.53077e+06	1.68963e+06	1.38947e+06	1.40569e+06	1.43781e+06	1.24655e+06	1.43711e+06	1.40873e+06	1.13928	0.188122	0.0014121	1	0.521237
Com_617_neg	L-Phenylalanine	C9 H11 N O2	165.078	4.913	164.071	Full match	Full match	Full match	Organic acids and derivatives	Carboxylic acids and derivatives	Amino acids, peptides, and analogues	Phenylalanine and derivatives	1.51392e+07	1.70502e+07	1.70323e+07	1.63897e+07	1.68077e+07	1.68623e+07	1.22325e+07	1.46933e+07	1.35983e+07	1.34269e+07	1.37549e+07	1.33941e+07	1.22418	0.291821	7.47E-05	1	1.1908
Com_6190_neg	Isorhamnetin	C16 H12 O7	316.063	5.098	315.055	Invalid mass	No results	No results	Phenylpropanoids and polyketides	Flavonoids	Flavones	Flavonols	65706.5	75823.1	73517.1	68238.5	69890.8	70997.5	65385	61591.5	61042.7	58834.8	59703.4	63470.2	1.14633	0.197021	0.000524024	1	0.116766
Com_6190_pos	U-44069	C21 H34 O4	332.236	7.87	333.243	Invalid mass	No results	No match	Lipids and lipid-like molecules	Fatty Acyls	Eicosanoids	Prostaglandins and related compounds	3.16558e+06	2.6488e+06	3.1334e+06	1.21212e+06	2.61692e+06	4.6777e+06	3.89494e+06	3.60839e+06	3.97704e+06	3.08819e+06	3.66473e+06	3.05218e+06	0.82002	-0.286269	0.208192	0.722222	0.495373
Com_6201_pos	PC 17:0_17:1	C42 H82 N O8 P	759.58	10.742	760.587	No results	Full match	No results					150693928	1.2894e+08	1.19093e+08	1.17822e+08	1.20108e+08	1.36865e+08	4.62272e+08	4.57686e+08	425656128	2.57285e+08	1.71426e+08	147661367	0.40246	-1.31308	0.0110175	0.972222	1.32385
Com_6225_pos	N-Desmethyl sildenafil	C21 H28 N6 O4 S	460.198	9.059	461.205	Invalid mass	No results	No results	Benzenoids	Benzene and substituted derivatives	Benzenesulfonamides	Benzenesulfonamides	4.62557e+06	3.97176e+06	4.56603e+06	4.04949e+06	3.90175e+06	4.93121e+06	5.54793e+06	4.649e+06	2.23001e+06	4.94538e+06	4.31894e+06	6.63513e+06	0.919489	-0.121096	0.823614	0.722222	0.0745182
Com_6234_neg	5-Methyl-2'-deoxycytidine	C10 H15 N3 O4	241.107	4.978	240.099	No results	No results	Full match	Nucleosides, nucleotides, and analogues	Pyrimidine nucleosides	Pyrimidine 2'-deoxyribonucleosides	Pyrimidine 2'-deoxyribonucleosides	455918	463335	462884	444192	462132	477758	489622	489872	485847	443737	542134	465908	0.94827	-0.0766298	0.122308	0.805556	0.407247
Com_623_neg	1,3,7-Trimethyluric acid	C8 H10 N4 O3	210.074	1.387	209.066	Invalid mass	No results	No results	Organoheterocyclic compounds	Imidazopyrimidines	Purines and purine derivatives	Xanthines	1.52355e+07	1.56996e+07	1.77996e+07	1.69524e+07	1.79029e+07	1.93004e+07	1.88987e+07	1.75388e+07	1.56783e+07	1.65857e+07	1.48628e+07	1.5577e+07	1.03781	0.0535485	0.483075	0.666667	0.158175
Com_6249_neg	Uridine 5'-Diphospho-N-Acetylgalactosamine	C17 H27 N3 O17 P2	607.082	1.792	606.075	No results	No results	Full match	Nucleosides, nucleotides, and analogues	Pyrimidine nucleotides	Pyrimidine nucleotide sugars	Pyrimidine nucleotide sugars	103628	66530.9	76392.9	65611.7	72956.6	85617.8	400784	150815	186440	115713	124506	108238	0.433263	-1.20669	0.0125131	1	1.32976
Com_627_pos	L-Cysteine-glutathione gisulfide	C13 H22 N4 O8 S2	426.089	1.357	427.096	No results	No results	Full match					7.11116e+06	7.40473e+06	6.58038e+06	6.91642e+06	7.36895e+06	6.26805e+06	9.33123e+06	1.00485e+07	7.74386e+06	7.28002e+06	7.57139e+06	7.57543e+06	0.840551	-0.250593	0.0262392	0.944444	1.07578
Com_62_pos	(2S)-2-(2-hydroxypropan-2-yl)-2H,3H,7H-furo[3,2-g]chromen-7-one	C14 H14 O4	268.072	6.566	269.079	Invalid mass	No results	No results					7.73345e+06	6.36048e+06	6.01496e+06	6.59303e+06	7.62049e+06	6.68441e+06	6.0734e+06	7.13134e+06	5.46593e+06	5.29814e+06	5.41415e+06	5.58865e+06	1.17257	0.22968	0.0260758	0.861111	1.09995
Com_6311_neg	Porphobilinogen	C10 H14 N2 O4	226.095	4.899	225.088	No results	No results	Full match	Organic nitrogen compounds	Organonitrogen compounds	Amines	Aralkylamines	332714	526622	380347	454458	356011	389166	488202	512163	501330	503419	549921	539102	0.788368	-0.34306	0.0140257	0.888889	1.34894
Com_6311_pos	LSD-d3	C20 H22 [2]H3 N3 O	326.221	10.51	327.228	Invalid mass	No results	No results					6.61578e+08	5.94947e+08	5.17311e+08	5.73231e+08	5.62735e+08	5.69239e+08	8.07703e+08	7.57575e+08	6.58972e+08	596466510	5.61307e+08	5.53078e+08	0.884105	-0.177711	0.154037	0.666667	0.0828332
Com_633_pos	N-Acetyl-aspartic acid	C6 H9 N O5	175.049	1.819	176.056	No results	No results	Full match	Organic acids and derivatives	Carboxylic acids and derivatives	Amino acids, peptides, and analogues	Aspartic acid and derivatives	2.07069e+08	1.92319e+08	2.09422e+08	210030665	2.06648e+08	2.04381e+08	1.50982e+08	1.5264e+08	1.48298e+08	1.39278e+08	1.39212e+08	1.45529e+08	1.40406	0.489602	2.56E-08	1	1.67629
Com_636_neg	Uridine monophosphate (UMP)	C9 H13 N2 O9 P	324.036	1.393	323.029	Full match	Full match	Full match	Nucleosides, nucleotides, and analogues	Pyrimidine nucleotides	Pyrimidine ribonucleotides	Pyrimidine ribonucleoside monophosphates	1.17867e+07	1.24155e+07	1.62498e+07	1.25901e+07	1.2882e+07	1.62905e+07	1.52694e+07	1.51316e+07	1.58204e+07	1.89712e+07	1.46739e+07	1.6644e+07	0.851871	-0.231293	0.0428431	0.777778	1.01719
Com_637_pos	Acetyl-L-carnitine	C9 H17 N O4	203.116	1.454	204.124	Full match	Full match	Not the top hit	Lipids and lipid-like molecules	Fatty Acyls	Fatty acid esters	Acyl carnitines	5.21268e+08	5.00433e+08	5.2448e+08	5.39716e+08	5.36964e+08	5.3265e+08	7.2148e+08	6.62085e+08	6.4911e+08	623509062	6.34351e+08	6.10105e+08	0.808972	-0.305838	9.33E-05	1	1.0564
Com_6415_pos	SM 16:1;2O/19:0	C40 H81 N2 O6 P	716.587	9.621	717.594	No results	Invalid mass	No results					1.79574e+06	2.55976e+06	2.73084e+06	2.3562e+06	2.45112e+06	2.53702e+06	3.20335e+06	8.21874e+06	1.08037e+07	5.5775e+06	3.91385e+06	2.93799e+06	0.416409	-1.26393	0.0148553	1	1.14023
Com_6423_pos	PE 18:0_18:1	C41 H80 N O8 P	745.565	10.739	746.572	No results	Full match	No results					1.18963e+07	9.96792e+06	9.24244e+06	1.00405e+07	9.66746e+06	1.34436e+07	6.31005e+06	4.9303e+07	4.48353e+07	3.46917e+07	3.32314e+07	1.20413e+07	0.356174	-1.48935	0.0594982	0.805556	1.0869
Com_6441_pos	gamma-Glutamylleucine	C11 H20 N2 O5	260.138	5.264	261.145	No results	Full match	Full match	Organic acids and derivatives	Carboxylic acids and derivatives	Amino acids, peptides, and analogues	Dipeptides	792482	697558	761073	955321	722557	906500	480215	933421	876035	320487	799493	1.05186e+06	1.08382	0.116129	0.467928	0.527778	0.253115
Com_6442_pos	Palmitoleic Acid	C16 H30 O2	276.209	7.811	277.217	Invalid mass	No results	No results	Lipids and lipid-like molecules	Fatty Acyls	Fatty acids and conjugates	Long-chain fatty acids	3.31671e+06	3.418e+07	3.04e+07	3.45158e+06	8.88187e+06	8.2195e+06	7.52548e+06	1.48859e+07	1.0721e+07	8.09312e+06	1.46683e+07	1.29779e+07	1.28427	0.360946	0.780236	0.555556	0.172268
Com_6495_pos	LPE 38:5	C43 H78 N O7 P	751.554	8.685	752.561	No results	Full match	No results					1.20885e+08	1.2092e+08	1.20856e+08	1.15696e+08	1.78143e+08	1.49575e+08	2.88469e+08	322528214	3.21444e+08	3.46352e+08	1.46286e+08	1.18136e+08	0.522334	-0.936954	0.0268298	0.805556	0.96938
Com_6509_pos	TG 16:0_16:0_16:1	C51 H96 O6	826.707	9.136	827.714	No results	Invalid mass	No results					175807344	3.86014e+08	5.70249e+08	537477531	7.64943e+08	2.28533e+08	9.63912e+06	9.25126e+06	8.46649e+06	7.5749e+06	7.3973e+06	7.21212e+06	53.7537	5.74829	7.78E-06	1	1.66013
Com_656_pos	L-Histidine	C6 H9 N3 O2	155.07	1.183	156.077	Full match	Full match	Full match	Organic acids and derivatives	Carboxylic acids and derivatives	Amino acids, peptides, and analogues	Histidine and derivatives	1369679300	1448671259	1314393466	1352966996	1356954152	1386610858	1351745727	1290279429	1291614033	1198684039	1217214829	1262345638	1.08111	0.112512	0.00623097	0.972222	0.997471
Com_6590_pos	1-Methylguanine	C6 H7 N5 O	165.065	1.941	166.073	No results	No results	Full match	Organoheterocyclic compounds	Imidazopyrimidines	Purines and purine derivatives	6-oxopurines	931307	228186	245273	283209	309503	225744	631677	231132	219968	255472	322361	247579	1.1651	0.220449	0.788236	0.5	0.229751
Com_6595_pos	TG 16:1_18:2_18:2	C55 H96 O6	869.755	11.715	870.763	No results	Invalid mass	No results					905317	908204	874968	1.80226e+06	8.20193e+06	1.79542e+07	1.02224e+06	988837	964267	866183	801850	792046	5.63836	2.49527	0.126407	0.75	0.729251
Com_6607_pos	TG 16:1_16:1_18:2	C53 H94 O6	1687.48	9.126	844.747	No results	Invalid mass	No results					1.2239e+06	2.27873e+06	3.64528e+06	2.26498e+06	2.36275e+06	1.94594e+06	309689	301090	306283	263561	278225	276356	7.90776	2.98327	2.18E-05	1	1.74194
Com_662_neg	Oleoyl-L-α-lysophosphatidic acid	C21 H41 O7 P	436.259	9.753	435.252	Full match	Full match	No results	Lipids and lipid-like molecules	Glycerophospholipids	Glycerophosphates	1-acylglycerol-3-phosphates	1.8369e+07	2.05069e+07	2.01418e+07	1.72606e+07	1.49465e+07	1.50508e+07	1.75991e+07	1.80077e+07	2.05129e+07	1.99289e+07	1.92706e+07	2.3236e+07	0.896423	-0.157748	0.13851	0.722222	0.782009
Com_662_pos	1,4-dihydroxyheptadec-16-en-2-yl acetate	C19 H36 O4	310.251	8.618	311.259	Invalid mass	No results	No results					3.15119e+08	3.29684e+08	3.36545e+08	4.03951e+08	3.53363e+08	3.56402e+08	4.00095e+08	4.13264e+08	3.71797e+08	4.57884e+08	4.91658e+08	4.30598e+08	0.816695	-0.29213	0.0038583	0.944444	1.18229
Com_6638_pos	TG 15:0_15:0_17:0	C50 H96 O6	814.707	9.672	815.714	No results	Invalid mass	No results					2.01439e+06	1.97443e+06	2.10639e+06	1.81742e+06	8.02855e+06	1.30325e+07	2.47085e+06	2.27693e+06	2.2234e+06	2.17241e+06	2.36078e+06	2.26617e+06	2.10404	1.07316	0.309736	0.666667	0.448837
Com_6653_pos	TG 18:1_18:2_20:3	C59 H102 O6	928.751	9.677	929.758	No results	Invalid mass	No results					2.21688e+07	2.11401e+07	1.91674e+07	2.10297e+07	1.92322e+07	2.08773e+07	2.47779e+07	2.33941e+07	2.05805e+07	1.94323e+07	1.96159e+07	1.86665e+07	0.97745	-0.0329045	0.727411	0.5	0.0466425
Com_6678_pos	TG 18:1_18:2_20:4	C59 H100 O6	926.737	9.664	927.744	No results	Invalid mass	No results					9.88486e+07	1.92147e+08	6.05132e+07	4.47282e+07	7.12047e+07	5.24316e+07	1.81894e+07	3.10628e+07	4.59501e+07	4.04048e+07	4.45109e+07	7.49472e+07	2.0382	1.02729	0.0440556	0.861111	0.895618
Com_6692_pos	TG 17:1_18:1_18:2	C56 H100 O6	890.736	9.957	891.744	No results	Invalid mass	No results					2.31161e+06	2.16758e+06	2.19977e+06	2.75005e+06	1.13901e+07	2.57086e+07	2.53307e+06	2.12334e+06	2.21326e+06	1.98488e+06	1.79841e+06	1.92961e+06	3.69779	1.88666	0.131889	0.861111	0.451341
Com_66_neg	Methioninesulfoxide	C5 H11 N O3 S	165.045	1.286	164.038	No results	Full match	Full match	Organic acids and derivatives	Carboxylic acids and derivatives	Amino acids, peptides, and analogues	L-alpha-amino acids	2.42288e+08	2.42665e+08	2.58433e+08	2.53822e+08	2.57637e+08	2.64055e+08	1.99016e+08	198132997	1.9378e+08	1.83275e+08	1.8093e+08	2.02602e+08	1.31196	0.39172	8.82E-07	1	1.66133
Com_670_pos	PC O-18:2	C26 H50 N O7 P	519.334	8.842	520.341	No results	Full match	Full match					2921466938	2851473047	2948333445	2887179235	2638392550	2586468689	3368507364	3348136525	3181802027	3107892108	3218826989	3113314657	0.870457	-0.200155	0.000712128	1	0.452961
Com_6735_pos	PC 16:0_16:1	C40 H78 N O8 P	731.548	8.922	732.556	No results	Full match	No results					6.92902e+07	3.57116e+07	4.36292e+07	4.79165e+07	3.56753e+07	3.39823e+07	9.89201e+07	9.27988e+07	6.40298e+07	4.81557e+07	7.61534e+07	6.51646e+07	0.597914	-0.741989	0.00738255	0.916667	0.852341
Com_67_neg	D-(+)-Maltose	C12 H22 O11	388.122	1.31	387.115	Invalid mass	No results	No results	Organic oxygen compounds	Organooxygen compounds	Carbohydrates and carbohydrate conjugates	O-glycosyl compounds	3.14446e+08	3.17622e+08	343683273	3.39544e+08	3.4491e+08	3.41722e+08	3.44562e+08	3.44092e+08	1.59079e+07	3.27466e+08	3.14995e+08	3.36282e+08	1.18928	0.250093	0.363215	0.583333	0.527775
Com_695_pos	N1-[1-(2,4-dimethylphenyl)ethyl]-2,2-dimethylpropanamide	C15 H23 N O	233.176	7.706	234.184	Invalid mass	No results	No results					2.34884e+07	2.27347e+07	2.21914e+07	2.15567e+07	2.24232e+07	2.24085e+07	2.67827e+07	2.51153e+07	2.2633e+07	1.72599e+07	2.08752e+07	2.04622e+07	1.01258	0.0180347	0.745128	0.555556	0.255426
Com_711_pos	6-Deoxy-D-glucose	C6 H12 O5	164.069	1.369	187.058	No results	No results	Full match	Organic oxygen compounds	Organooxygen compounds	Carbohydrates and carbohydrate conjugates	Hexoses	1.10126e+07	6.17764e+06	1.10599e+07	1.05683e+07	1.12595e+07	1.00786e+07	1.82614e+07	1.67184e+07	1.81428e+07	1.62718e+07	1.86139e+07	1.50842e+07	0.583523	-0.77714	0.0012659	1	1.49825
Com_72_neg	Indole-2-carboxylic acid	C9 H7 N O2	161.047	5.214	160.04	Full match	Full match	No results	Organoheterocyclic compounds	Indoles and derivatives	Indolecarboxylic acids and derivatives	Indolecarboxylic acids and derivatives	2.89045e+08	2.61966e+08	322813042	3.13021e+08	3.19995e+08	322618180	2.84645e+08	3.0224e+08	3.19326e+08	3.13459e+08	3.0455e+08	314833182	0.994783	-0.0075461	0.852233	0.611111	0.234032
Com_739_pos	2-{2-[(1-methyl-1H-pyrazol-5-yl)amino]-2-oxoethoxy}acetic acid	C8 H11 N3 O4	213.077	5.753	214.085	Invalid mass	No results	No results					3.76283e+07	4.3835e+07	4.11112e+07	4.49275e+07	4.2562e+07	4.23558e+07	5.74759e+07	5.59661e+07	5.3067e+07	5.24851e+07	5.28289e+07	5.16764e+07	0.780279	-0.357938	2.20E-05	1	1.25215
Com_73_pos	CAR 14:1	C21 H40 N O4	369.289	6.992	370.296	No results	Invalid mass	No results					3.2622e+06	2.93986e+06	2.8555e+06	2.82502e+06	2.90777e+06	2.87449e+06	6.54064e+06	5.87825e+06	5.94939e+06	5.20264e+06	5.32844e+06	5.36046e+06	0.515614	-0.955637	1.95E-07	1	1.91162
Com_755_pos	(5E)-7-methylidene-10-oxo-4-(propan-2-yl)undec-5-enoic acid	C15 H24 O3	269.2	5.989	270.207	Invalid mass	No results	No results					939326	959461	930006	965912	857656	1.01318e+06	1.24601e+06	1.08008e+06	1.00816e+06	1.00051e+06	1.03271e+06	1.01315e+06	0.887928	-0.171486	0.0195369	0.916667	0.247555
Com_757_pos	Gluconolactone	C6 H10 O6	178.048	1.288	179.056	No results	No results	Full match	Organic oxygen compounds	Organooxygen compounds	Carbohydrates and carbohydrate conjugates	Gluconolactones	9.64265e+06	9.21545e+06	9.59878e+06	1.00101e+07	8.15495e+06	1.11799e+07	9.56496e+06	1.05777e+07	8.79478e+06	8.87648e+06	9.87559e+06	8.83876e+06	1.02253	0.0321441	0.706602	0.611111	0.189586
Com_766_neg	Docosahexaenoic Acid	C22 H32 O2	328.24	9.751	327.233	Full match	Full match	No results	Lipids and lipid-like molecules	Fatty Acyls	Fatty acids and conjugates	Very long-chain fatty acids	9.13713e+06	9.25817e+06	8.99752e+06	9.09811e+06	9.5574e+06	9.42271e+06	8.5758e+06	8.50336e+06	8.79784e+06	8.47957e+06	8.6299e+06	9.03195e+06	1.06637	0.092712	0.000787131	0.972222	0.666803
Com_769_pos	1-(3-nitrophenyl)-2-(pyrido[3,2-d][1,3]thiazol-2-ylthio)ethan-1-one	C14 H9 N3 O3 S2	331.009	5.86	332.016	Full match	No results	No results					479347	394610	446708	474897	542601	488319	675438	667215	673342	522928	679031	597729	0.740754	-0.432934	0.000595247	0.972222	0.415587
Com_76_neg	LPI 16:1	C25 H47 O12 P	570.281	9.065	569.273	No results	Full match	No results	Lipids and lipid-like molecules	Glycerophospholipids	Glycerophosphoinositols	Phosphatidylinositols	293252190	3.1086e+08	3.06736e+08	2.96657e+08	3.03752e+08	2.99171e+08	3.67545e+08	3.7134e+08	3.90485e+08	4.00879e+08	4.03758e+08	4.19434e+08	0.769268	-0.378441	1.08E-05	1	1.87779
Com_778_neg	Guanosine monophosphate (GMP)	C10 H14 N5 O8 P	363.058	1.405	362.051	Full match	Full match	Full match	Nucleosides, nucleotides, and analogues	Purine nucleotides	Purine ribonucleotides	Purine ribonucleoside monophosphates	6.68016e+06	6.42941e+06	7.31688e+06	6.84721e+06	7.37731e+06	7.42057e+06	9.04236e+06	9.15465e+06	8.63066e+06	8.82638e+06	8.34176e+06	7.82795e+06	0.81182	-0.300769	0.000113376	1	1.49939
Com_781_pos	D-Panthenol	C9 H19 N O4	205.132	5.031	228.121	Full match	No results	Full match	Organic oxygen compounds	Organooxygen compounds	Alcohols and polyols	Secondary alcohols	5.18408e+06	4.59804e+06	4.69148e+06	4.048e+06	4.02873e+06	4.3045e+06	5.96949e+06	6.16613e+06	5.63669e+06	4.8307e+06	5.17099e+06	4.95657e+06	0.820482	-0.285456	0.00617392	0.916667	1.22319
Com_790_neg	(±)12(13)-DiHOME	C18 H34 O4	314.246	7.219	313.239	Full match	Full match	Full match					8.60667e+06	8.60095e+06	1.31908e+07	9.39054e+06	9.55296e+06	1.34725e+07	8.76111e+06	1.19999e+07	9.14585e+06	1.12768e+07	2.25478e+07	1.19407e+07	0.830086	-0.268667	0.377682	0.611111	0.520245
Com_791_pos	(±)13-HpODE	C18 H32 O4	294.218	9.104	295.225	Invalid mass	No results	No results					1.91049e+07	1.79672e+07	1.70125e+07	1.82478e+07	1.75713e+07	1.73485e+07	1.52539e+07	14345780	1.34394e+07	1.32609e+07	1.26934e+07	1.32866e+07	1.3035	0.382394	2.39E-05	1	1.55197
Com_794_pos	Deoxycorticosterone 21-glucoside	C27 H40 O8	492.274	5.228	493.282	Full match	No results	No results	Lipids and lipid-like molecules	Steroids and steroid derivatives	Steroidal glycosides	Steroidal glycosides	1.0316e+06	1.2762e+06	1.0229e+06	853025	917774	1.05652e+06	357625	329118	333438	273927	272895	268721	3.35454	1.74612	2.21E-08	1	1.48453
Com_801_pos	LPC 18:1-SN1	C26 H52 N O7 P	521.35	9.655	522.357	No results	Full match	Full match					5381879272	5450419586	5785431692	5400563823	5811764714	5622299978	6274128972	6191219145	6166544945	6498107470	6716248296	6572516229	0.87073	-0.199703	4.21E-05	1	1.52634
Com_807_pos	PC O-15:0	C23 H48 N O7 P	481.318	8.622	482.325	No results	Full match	Full match					2.10822e+07	2.13909e+07	1.84279e+07	1.90337e+07	1.91017e+07	1.80579e+07	2.83927e+07	3.36404e+07	2.70008e+07	2.64404e+07	2.91114e+07	2.69562e+07	0.682599	-0.550889	1.29E-05	1	1.21291
Com_821_pos	PC O-14:0	C22 H46 N O7 P	467.303	8.3	468.31	No results	Full match	Full match					1.4636e+08	1.34482e+08	1.31927e+08	1.26105e+08	1.20412e+08	119143877	1.82177e+08	1.6393e+08	1.6218e+08	1.61873e+08	1.64839e+08	1.57768e+08	0.7841	-0.350891	0.000134728	1	0.68974
Com_822_pos	D-Serine	C3 H7 N O3	105.043	1.206	106.051	Invalid mass	Invalid mass	No results	Organic acids and derivatives	Carboxylic acids and derivatives	Amino acids, peptides, and analogues	Serine and derivatives	9.36424e+07	8.20584e+07	9.91469e+07	9.79653e+07	1.02566e+08	1.0025e+08	8.78601e+07	7.70924e+07	8.77535e+07	8.00568e+07	6.92562e+07	7.67803e+07	1.20223	0.265718	0.00401408	0.944444	1.1707
Com_827_pos	L-Glutamic acid	C5 H9 N O4	147.054	1.268	148.061	Full match	Full match	Full match	Organic acids and derivatives	Carboxylic acids and derivatives	Amino acids, peptides, and analogues	Glutamic acid and derivatives	6.6977e+08	5.89301e+08	582157851	6.44191e+08	5.98236e+08	6.89575e+08	5.45507e+08	4.93399e+08	4.83218e+08	4.75991e+08	4.62008e+08	4.65386e+08	1.28977	0.367114	6.73E-05	1	1.13505
Com_82_pos	L-Glutamine	C5 H10 N2 O3	146.07	1.233	147.077	Full match	Full match	Full match	Organic acids and derivatives	Carboxylic acids and derivatives	Amino acids, peptides, and analogues	L-alpha-amino acids	1111461936	1019944685	1142526601	1096223724	1162989674	1123439586	1425505694	1266168570	1348075467	1376708646	1354634197	1334967885	0.821186	-0.284218	1.31E-05	1	1.65958
Com_831_neg	LPE 20:3	C25 H46 N O7 P	503.301	9.228	502.294	No results	Full match	No results	Lipids and lipid-like molecules	Glycerophospholipids	Glycerophosphoethanolamines	1-acyl-sn-glycero-3-phosphoethanolamines	9.57766e+06	9.28468e+06	9.30577e+06	8.70801e+06	8.61261e+06	8.69353e+06	8.23404e+06	8.51456e+06	8.51334e+06	8.46036e+06	8.36085e+06	8.9822e+06	1.06104	0.0854758	0.0264098	0.916667	0.216571
Com_833_pos	Methionine sulfoxide	C5 H11 N O3 S	165.046	1.291	166.054	Full match	Full match	Full match	Organic acids and derivatives	Carboxylic acids and derivatives	Amino acids, peptides, and analogues	Alpha amino acids	1895499573	1782912291	1821177560	2017422929	1888010735	2134327097	1775832089	1698432468	1549170661	1450064770	1463634710	1490724011	1.22396	0.29156	0.0010689	1	1.57917
Com_836_pos	Acetophenone	C8 H8 O	120.058	5.306	121.066	Invalid mass	Invalid mass	No results	Organic oxygen compounds	Organooxygen compounds	Carbonyl compounds	Alkyl-phenylketones	4.63107e+07	4.13677e+07	4.82594e+07	4.70358e+07	4.75256e+07	4.56259e+07	5.32049e+07	5.84837e+07	5.73696e+07	5.38564e+07	4.98284e+07	5.10838e+07	0.852694	-0.229901	0.00094471	1	1.50923
Com_83_neg	N-Acetylaspartic acid	C6 H9 N O5	175.047	1.808	174.04	Full match	Full match	Full match	Organic acids and derivatives	Carboxylic acids and derivatives	Amino acids, peptides, and analogues	Aspartic acid and derivatives	372456739	3.56118e+08	4.65357e+08	4.02393e+08	3.70862e+08	4.83689e+08	3.01455e+08	315851616	3.0758e+08	286112131	2.37538e+08	2.59387e+08	1.435	0.521053	0.000433446	1	1.46118
Com_840_neg	N-acetyl-D-glucosamine	C8 H15 N O6	221.09	1.283	487.179	No results	No results	Full match	Organic oxygen compounds	Organooxygen compounds	Carbohydrates and carbohydrate conjugates	Acylaminosugars	3.50685e+06	3.78914e+06	3.90713e+06	3.78152e+06	3.78284e+06	3.64181e+06	5.10798e+06	4.59281e+06	5.11133e+06	4.99127e+06	4.22069e+06	5.48692e+06	0.759354	-0.397156	0.000369405	1	0.871726
Com_84_neg	LPE 16:0	C21 H44 N O7 P	453.286	9.043	452.278	No results	Full match	Full match	Lipids and lipid-like molecules	Glycerophospholipids	Glycerophosphoethanolamines	1-acyl-sn-glycero-3-phosphoethanolamines	228922786	2.34018e+08	2.16241e+08	2.04134e+08	1.97442e+08	1.84335e+08	2.41673e+08	2.38862e+08	241415270	2.38042e+08	2.26171e+08	2.31689e+08	0.892259	-0.164465	0.0242024	0.916667	0.253544
Com_850_pos	2-(2-hydroxy-3-methylbutanamido)-4-methylpentanoic acid	C11 H21 N O4	253.13	5.533	254.137	Invalid mass	No results	No results					1.66985e+06	2.1515e+06	2.10251e+06	1.75163e+06	1.63136e+06	1.08909e+06	1.93628e+06	2.22219e+06	1.90329e+06	1.91588e+06	1.67932e+06	1.62182e+06	0.921726	-0.11759	0.396711	0.611111	0.459229
Com_859_pos	Pipecolic acid	C6 H11 N O2	129.076	9.409	130.084	Invalid mass	Invalid mass	No results	Organic acids and derivatives	Carboxylic acids and derivatives	Amino acids, peptides, and analogues	Alpha amino acids	663979	865076	609471	797054	664364	609980	1.1817e+06	1.15026e+06	1.19305e+06	1.12882e+06	907163	1.0864e+06	0.63332	-0.658994	0.000129834	1	1.24464
Com_85_neg	LysoPE 18:0	C23 H48 N O7 P	481.317	9.417	480.31	No results	No results	Full match	Lipids and lipid-like molecules	Glycerophospholipids	Glycerophosphoethanolamines	1-acyl-sn-glycero-3-phosphoethanolamines	1.46818e+08	1.25773e+08	1.53314e+08	1.43202e+08	124591983	1.0566e+08	1.38047e+08	1.45973e+08	1.55976e+08	1.58079e+08	1.41614e+08	1.70502e+08	0.878232	-0.187325	0.0716786	0.777778	0.521684
Com_874_pos	LPC 20:2-SN1	C28 H54 N O7 P	547.365	9.939	548.373	No results	Full match	Full match					1.96181e+07	2.11357e+07	1.89973e+07	2.20625e+07	2.13929e+07	2.07188e+07	3.07698e+07	2.62903e+07	2.72289e+07	2.70614e+07	2.79789e+07	2.67847e+07	0.746025	-0.422704	4.02E-06	1	1.15115
Com_876_pos	2-(tert-butyl)-6,7-dimethoxy-4H-3,1-benzoxazin-4-one	C14 H17 N O4	263.116	4.937	264.123	Full match	No results	No results					769105	678171	834276	854845	964842	871660	389734	483511	440764	401907	483242	423099	1.89642	0.923278	2.04E-06	1	0.773045
Com_880_pos	Venlafaxine N-Oxide	C17 H27 N O3	293.197	6.467	294.205	Invalid mass	No results	No results	Benzenoids	Phenol ethers	Anisoles	Anisoles	1.7404e+06	1.70725e+06	1.46144e+06	1.78539e+06	2.00297e+06	1.57819e+06	2.27792e+06	2.29951e+06	1.71876e+06	1.57596e+06	1.86027e+06	2.01125e+06	0.874994	-0.192655	0.124755	0.75	0.220158
Com_882_pos	Monobutyl phthalate	C12 H14 O4	222.088	1.613	245.077	No results	No results	Full match	Benzenoids	Benzene and substituted derivatives	Benzoic acids and derivatives	Benzoic acid esters	2.45421e+07	2.22405e+07	2.43489e+07	2.4149e+07	2.25464e+07	2.38632e+07	2.92987e+07	2.49251e+07	2.55772e+07	2.50493e+07	2.58488e+07	2.44446e+07	0.913284	-0.130864	0.0206433	0.972222	0.937202
Com_883_pos	Benzoic acid	C7 H6 O2	122.035	1.619	245.078	No results	Invalid mass	No results	Benzenoids	Benzene and substituted derivatives	Benzoic acids and derivatives	Benzoic acids	2.45421e+07	2.22405e+07	2.43489e+07	2.4149e+07	2.25464e+07	2.38632e+07	2.92987e+07	2.49251e+07	2.55772e+07	2.50493e+07	2.58488e+07	2.44446e+07	0.913284	-0.130864	0.0206433	0.972222	0.937202
Com_890_neg	2,4-Dinitrophenol	C6 H4 N2 O5	184.011	5.902	183.004	Full match	No results	No results	Benzenoids	Phenols	Nitrophenols	Dinitrophenols	5.09013e+06	4.55187e+06	4.98474e+06	5.37185e+06	5.6321e+06	5.69757e+06	7.47016e+06	6.96063e+06	6.91433e+06	6.66341e+06	6.4405e+06	7.00828e+06	0.755675	-0.404162	0.000101144	1	0.575684
Com_8_neg	Elaidic acid	C18 H34 O2	282.256	10.516	281.248	Full match	No results	No results	Lipids and lipid-like molecules	Fatty Acyls	Fatty acids and conjugates	Long-chain fatty acids	1853166987	1719892723	1824053628	1828230357	1918709756	1725528017	2150050808	1936204595	2030969068	1718316022	1716185898	1894082030	0.949656	-0.074523	0.266278	0.638889	0.392507
Com_8_pos	Hypoxanthine	C5 H4 N4 O	136.039	3.403	137.046	Full match	Full match	Full match	Organoheterocyclic compounds	Imidazopyrimidines	Purines and purine derivatives	Hypoxanthines	1223180103	2303283117	2195848807	1392864004	2321128783	2306438237	2913939995	2818520315	2619839237	2604877075	2484830853	2600008154	0.731999	-0.450086	0.0338017	1	1.11916
Com_904_neg	5-Hydroxyindole-2-carboxylic acid	C9 H7 N O3	177.042	5.161	176.035	No results	No results	Full match	Organic acids and derivatives	Carboxylic acids and derivatives	Amino acids, peptides, and analogues	Alpha amino acids and derivatives	1.94327e+07	1.9901e+07	2.17917e+07	2.057e+07	1.96471e+07	2.12448e+07	2.68791e+07	2.73628e+07	2.71127e+07	2.80518e+07	2.73392e+07	2.89515e+07	0.739828	-0.434738	5.77E-07	1	1.83529
Com_907_neg	1-Palmitoyl-Sn-Glycero-3-Phosphocholine	C24 H50 N O7 P	495.333	9.756	494.325	No results	No results	Full match	Lipids and lipid-like molecules	Glycerophospholipids	Glycerophosphocholines	1-acyl-sn-glycero-3-phosphocholines	2.17919e+06	2.47462e+06	2.35065e+06	2.23893e+06	1.70562e+06	2.32385e+06	2.11872e+06	2.25538e+06	2.41161e+06	2.47278e+06	2.029e+06	3.23085e+06	0.914213	-0.129397	0.351356	0.583333	0.202345
Com_92_neg	LPS 18:2	C24 H44 N O9 P	521.276	8.84	520.268	No results	Full match	No results	Lipids and lipid-like molecules	Glycerophospholipids	Glycerophosphoserines	Phosphatidylserines	2.77067e+08	2.68311e+08	2.66342e+08	2.52579e+08	2.49803e+08	2.39026e+08	2.85362e+08	2.83411e+08	2.86112e+08	2.84671e+08	2.72897e+08	2.84987e+08	0.914982	-0.128184	0.00848311	0.972222	0.292744
Com_930_pos	CAR 18:1	C25 H48 N O4	425.352	8.125	426.359	No results	Invalid mass	No results					4.69917e+07	3.83422e+07	3.74103e+07	3.8503e+07	3.96556e+07	3.90184e+07	7.0181e+07	7.6242e+07	7.42135e+07	6.18116e+07	6.28805e+07	6.16247e+07	0.589555	-0.762302	1.63E-06	1	1.67398
Com_936_pos	L-Lysine	C6 H14 N2 O2	146.106	1.124	147.113	Full match	Full match	Full match	Organic acids and derivatives	Carboxylic acids and derivatives	Amino acids, peptides, and analogues	L-alpha-amino acids	176804302	1.79673e+08	1.69807e+08	1.80266e+08	1.79476e+08	1.68605e+08	2.50001e+08	2.403e+08	2.25852e+08	2.26939e+08	2.17459e+08	2.23778e+08	0.761835	-0.392449	3.57E-06	1	1.82216
Com_941_neg	LPI 16:0	C25 H49 O12 P	572.297	9.752	571.29	No results	Full match	No results	Lipids and lipid-like molecules	Glycerophospholipids	Glycerophosphoinositols	Phosphatidylinositols	1.46093e+07	1.31651e+07	1.38389e+07	1.09641e+07	1.18992e+07	1.03667e+07	1.28685e+07	1.23781e+07	1.40783e+07	1.40849e+07	1.44731e+07	1.48525e+07	0.904609	-0.144634	0.130448	0.75	0.288675
Com_944_neg	N-Acetyl-L-histidine	C8 H11 N3 O3	197.08	1.394	196.072	No results	No results	Full match	Organic acids and derivatives	Carboxylic acids and derivatives	Amino acids, peptides, and analogues	Histidine and derivatives	5.37298e+06	5.42349e+06	5.91013e+06	5.57005e+06	6.1135e+06	5.69332e+06	5.23421e+06	5.38523e+06	5.27463e+06	5.30675e+06	5.11852e+06	4.87846e+06	1.0925	0.127628	0.00663393	0.972222	1.26449
Com_945_neg	N-Acetyl-L-glutamine	C7 H12 N2 O4	188.079	1.685	187.072	Full match	Full match	No results	Organic acids and derivatives	Carboxylic acids and derivatives	Amino acids, peptides, and analogues	Glutamine and derivatives	8.99976e+06	7.86077e+06	9.46958e+06	7.91631e+06	8.22028e+06	1.0036e+07	1.07802e+07	1.10094e+07	1.32436e+07	9.60039e+06	1.17789e+07	8.56183e+06	0.808053	-0.307477	0.0223386	0.888889	1.11172
Com_946_pos	4-Guanidinobutanoic acid	C5 H11 N3 O2	145.086	1.689	146.093	No results	No results	Full match	Organic acids and derivatives	Carboxylic acids and derivatives	Amino acids, peptides, and analogues	Gamma amino acids and derivatives	1.70843e+07	1.60988e+07	1.82513e+07	1.67761e+07	1.56438e+07	1.74093e+07	1.24723e+07	1.1746e+07	1.07053e+07	1.13681e+07	1.14995e+07	9.87971e+06	1.49641	0.581509	3.60E-06	1	1.70025
Com_960_pos	Isophorone	C9 H14 O	138.105	9.325	121.102	No results	No results	Full match	Organic oxygen compounds	Organooxygen compounds	Carbonyl compounds	Cyclohexenones	1.44592e+07	2.5448e+07	2.25562e+07	21883009	2.63894e+07	2.60026e+07	2.20556e+07	2.31975e+07	1.93932e+07	9.0441e+06	2.18464e+07	1.95737e+07	1.18789	0.248398	0.284015	0.777778	0.622399
Com_967_neg	N-Acetyl-L-phenylalanine	C11 H13 N O3	207.089	5.656	206.082	Full match	Full match	Full match	Organic acids and derivatives	Carboxylic acids and derivatives	Amino acids, peptides, and analogues	Phenylalanine and derivatives	6.69714e+06	6.85302e+06	7.28295e+06	6.94913e+06	7.29193e+06	7.16282e+06	7.15951e+06	7.37579e+06	7.24114e+06	7.14334e+06	7.08084e+06	6.97836e+06	0.982736	-0.0251238	0.305581	0.611111	0.43924
Com_973_pos	Lysopc 18:1	C26 H52 N O7 P	521.35	11.347	522.358	No results	No results	Full match	Lipids and lipid-like molecules	Glycerophospholipids	Glycerophosphocholines	Phosphocholines	779679	140908	169404	191831	145764	179033	312315	268611	287781	234692	243957	258800	1.00029	0.000414295	0.438394	0.833333	0.418819
Com_978_neg	Octanedioic acid	C8 H14 O4	174.088	1.156	173.081	No results	No results	Full match	Lipids and lipid-like molecules	Fatty Acyls	Fatty acids and conjugates	Medium-chain fatty acids	3.20567e+06	3.13868e+06	6.50942e+06	2.10532e+07	3.54453e+06	3.57697e+06	3.13168e+06	2.95903e+06	3.07158e+06	2.87481e+06	2.81597e+06	2.7317e+06	2.33318	1.2223	0.12854	1	0.970457
Com_979_neg	Verbascose	C30 H52 O26	414.138	1.393	827.269	No results	Invalid mass	No results	Organic oxygen compounds	Organooxygen compounds	Carbohydrates and carbohydrate conjugates	Oligosaccharides	8.30562e+06	8.32079e+06	8.88869e+06	8.72731e+06	9.17091e+06	8.86302e+06	1.0282e+07	1.0416e+07	1.02067e+07	1.0279e+07	9.79536e+06	9.24484e+06	0.868034	-0.204176	0.000188324	1	0.598189
Com_985_pos	Inosine 5'-Monophosphate	C10 H13 N4 O8 P	348.048	1.408	349.055	No results	No results	Full match	Nucleosides, nucleotides, and analogues	Purine nucleotides	Purine ribonucleotides	Purine ribonucleoside monophosphates	1.03664e+07	9.47791e+06	1.02676e+07	1.00896e+07	1.02801e+07	1.06272e+07	1.55633e+07	1.36544e+07	1.36585e+07	1.46599e+07	1.43298e+07	1.31792e+07	0.718545	-0.476849	1.98E-06	1	1.34152
Com_989_pos	Thymine	C5 H6 N2 O2	126.043	1.253	270.119	No results	No results	Full match	Organoheterocyclic compounds	Diazines	Pyrimidines and pyrimidine derivatives	Hydroxypyrimidines	2.4728e+08	2.10925e+08	2.11242e+08	2.23105e+08	2.14452e+08	2.52847e+08	2.54709e+08	2.23616e+08	240610638	2.21419e+08	2.14816e+08	2.10493e+08	0.995745	-0.00615159	0.915602	0.555556	0.0614968
Com_991_pos	N-α-L-Acetyl-arginine	C8 H16 N4 O3	216.123	1.416	217.13	Full match	No results	Full match	Organic acids and derivatives	Carboxylic acids and derivatives	Amino acids, peptides, and analogues	N-acyl-L-alpha-amino acids	5.27467e+06	5.56151e+06	5.41919e+06	5.20531e+06	5.62383e+06	5.55994e+06	6.58667e+06	5.71369e+06	5.85286e+06	5.88615e+06	6.03125e+06	5.3987e+06	0.920357	-0.119735	0.0281031	0.888889	0.856213
Com_998_pos	Deoxyguanosine	C10 H13 N5 O4	267.096	1.239	268.104	No results	No results	Full match	Nucleosides, nucleotides, and analogues	Purine nucleotides	Purine deoxyribonucleotides	Purine 2'-deoxyribonucleoside monophosphates	7.11791e+06	6.60309e+06	7.56092e+06	6.98006e+06	6.73178e+06	7.64379e+06	5.80588e+06	5.66715e+06	5.50167e+06	5.47876e+06	5.34207e+06	5.24673e+06	1.29039	0.367813	1.56E-05	1	0.852893
Com_999_neg	Cyclic ADP-ribose	C15 H21 N5 O13 P2	541.062	1.399	540.055	Full match	Full match	No results	Organic oxygen compounds	Organooxygen compounds	Carbohydrates and carbohydrate conjugates	Pentose phosphates	5.3595e+06	5.18508e+06	5.76248e+06	5.90463e+06	5.92294e+06	5.43741e+06	5.95392e+06	6.06667e+06	5.89398e+06	5.98254e+06	5.4944e+06	5.18367e+06	0.970987	-0.0424761	0.410484	0.694444	0.257423

## Sheet: W.vs.Z_all
Compound_ID	Name	Formula	Molecular Weight	RT [min]	m/z	mzCloud_Results	mzVault_Results	MassList_Results	Class_I	Class_II	Class_III	Class_IV	all_W_1	all_W_2	all_W_3	all_W_4	all_W_5	all_W_6	all_Z_1	all_Z_2	all_Z_3	all_Z_4	all_Z_5	all_Z_6	FC	log2FC	Pvalue	ROC	VIP
Com_100_pos	16-Heptadecyne-1,2,4-triol	C17 H32 O3	306.218	7.214	324.251	Invalid mass	No results	No results	Lipids and lipid-like molecules	Fatty Acyls	Fatty alcohols	Long-chain fatty alcohols	3588514.4499405534	3423675.306241334	3184651.257570982	3061718.7217669114	3237152.148142463	3301517.027864388	5792617.158996105	5664475.7453324245	5733823.031650258	5326765.643077964	5096202.835905492	5174469.31527149	0.60378843885876	-0.727885	2.29927511788403e-08	1	1.74123102150729
Com_1016_neg	LPE O-18:1	C23 H48 N O6 P	465.322	9.945	464.315	No results	Full match	No results					7411753.529412945	7221220.461881191	6648470.919127346	6379045.224368509	6258196.577062153	5494661.377837933	5186161.992762711	5349756.3787497375	5118993.401839966	4344573.345256357	4456867.329808653	4425608.543811363	1.36463545880056	0.44851560900571297	0.00037341174968223	1	1.46892896448832
Com_1017_pos	PC O-18:3	C26 H48 N O7 P	517.318	8.352	518.326	No results	Full match	Full match					172160269.9981033	163291468.82953393	164414875.2287658	151790412.90279898	147459930.72062406	146133327.1596162	107283161.38060084	96500413.52076223	85823010.69581912	80377078.32697865	86213493.94399229	85421029.279171	1.7452336484822	0.8034201945676108	2.62813314659271e-06	1	1.1839477831105
Com_1020_pos	3-hydroxy-6-methoxy-2-phenyl-4H-chromen-4-one	C16 H12 O4	250.059	4.876	251.067	Invalid mass	No results	No match					3763638.717987237	3791268.9146053176	3397758.108628245	3767187.9079915257	3443545.266160036	3799388.360022839	3328488.6074825684	3554319.841884198	3519857.654540691	3199589.843147374	3375657.049119029	3247817.6128786933	1.08588350650558	0.11886933923679503	0.0139331024444855	0.888888888888889	0.538340716112029
Com_1021_pos	N-Acetylneuraminic acid	C11 H19 N O9	309.107	1.32	310.114	Full match	Full match	Full match	Organic oxygen compounds	Organooxygen compounds	Carbohydrates and carbohydrate conjugates	N-acylneuraminic acids	13008592.7958764	11875726.762390925	11336154.424832834	11783226.348992702	11786011.32929241	12581265.160492936	10176050.61927327	9383966.313531611	9946133.730238004	9323646.355127417	7835870.766632484	9146434.745406069	1.29668967017873	0.37483324839139304	0.000319479510172988	1	0.929549625794192
Com_1024_neg	LPG 20:5	C26 H43 O9 P	530.264	8.606	529.256	No results	Full match	No results	Lipids and lipid-like molecules	Glycerophospholipids	Glycerophosphoglycerols	Phosphatidylglycerols	8026345.186823883	8063029.866733173	7794842.075119801	7486706.47966525	6986024.355534468	7015532.201274512	4052193.3684843928	4109701.150422828	4166268.120635212	3441798.608201672	3257866.969612215	3931093.691405269	1.97624611231575	0.9827626245073375	4.89772903532855e-07	1	1.70399389976363
Com_1025_neg	Orotidine	C10 H12 N2 O8	288.061	1.98	287.054	Invalid mass	No results	No results	Nucleosides, nucleotides, and analogues	Pyrimidine nucleosides	Not available	Pyrimidine nucleosides	15023280.746805914	14887177.28294969	15606787.978188476	15381532.481251543	16259909.58755471	16248156.225282503	12910541.406476237	12467236.34619724	11579352.144400649	13284761.274645764	12659596.970807144	12476525.56418181	1.23917890255736	0.30938448707503496	6.49654379987401e-06	1	1.23406185224532
Com_1026_pos	Adenosine 5'-monophosphate	C10 H14 N5 O7 P	347.064	1.404	348.071	Full match	Full match	Full match	Nucleosides, nucleotides, and analogues	Purine nucleotides	Purine ribonucleotides	Purine ribonucleoside monophosphates	722123916.6342236	696724503.211896	678203125.0173249	699649178.1898301	710469229.2156408	720277704.0574293	706816300.2419378	743144743.2093254	655956624.8056142	655807698.7610372	686941340.3223906	624133616.5280793	1.03797076216864	0.05376580605765277	0.201742644773659	0.722222222222222	0.267671476334946
Com_1029_neg	N-Acetyl-L-methionine	C7 H13 N O3 S	191.061	5.27	190.054	Full match	Full match	Full match	Organic acids and derivatives	Carboxylic acids and derivatives	Amino acids, peptides, and analogues	Methionine and derivatives	6001484.546825302	6331966.964255889	6478927.946303424	6474288.686911785	6798800.084475271	6494093.640864534	6178540.746584635	6187794.6353946645	6668143.880557392	6875048.105357335	6874427.301251207	6288683.30473594	0.987380526890082	-0.0183219	0.654841230697462	0.555555555555556	0.150264987369171
Com_1031_neg	N-Acetyl-DL-glutamic acid	C7 H11 N O5	189.063	2.234	188.056	Full match	Full match	Full match	Organic acids and derivatives	Carboxylic acids and derivatives	Amino acids, peptides, and analogues	Glutamic acid and derivatives	13190065.295588488	14398027.353266727	15174496.16398709	15073983.678018669	14922176.231483366	13369081.504988853	10764351.993407032	10236435.58274655	11123732.18039482	11037618.15194824	11049109.295249395	11589976.714724272	1.30890924360386	0.388365067992213	1.24689511373282e-05	1	1.06065209673704
Com_1031_pos	Eicosapentaenoic acid ethyl ester	C22 H34 O2	347.281	8.87	348.288	Invalid mass	No results	No results	Lipids and lipid-like molecules	Fatty Acyls	Fatty acid esters	Fatty acid esters	3095612.871202365	3484315.421537768	2972953.5170690124	3934575.741008076	3140140.968106536	3286024.753030397	2965189.997599475	2915695.9716033726	2919624.430254682	2739490.263462793	2706546.689870456	2397633.1925536767	1.19643158266054	0.25873789944347914	0.00759965604844196	1	1.1948483783853
Com_1034_neg	Citric acid	C6 H8 O7	192.027	2.007	191.019	No results	Full match	Full match	Organic acids and derivatives	Carboxylic acids and derivatives	Tricarboxylic acids and derivatives	Tricarboxylic acids and derivatives	13751918.946399087	13453423.9347886	14372704.758977655	14006056.13397987	14207087.175250078	15561277.084067171	16566138.982081393	16157395.119691	16242676.10393294	16769703.11755626	17782053.07226274	17337898.082361415	0.846281656255867	-0.24079	9.50337823392292e-05	1	1.47067518992511
Com_1058_neg	LysoPE 18:2	C23 H44 N O7 P	477.287	0.517	522.285	No results	No results	Full match					828186.0638383055	548735.5008142124	1197180.9206143052	653132.6566632516	650777.872938049	849184.1487286015	913682.1411106788	572940.9187102674	482179.139106022	548403.727050713	558898.6763324626	428616.0835948144	1.34880853204886	0.4316855673606397	0.083497101541133	0.805555555555556	0.708458842245367
Com_1059_neg	LPA 20:5	C23 H37 O7 P	456.228	8.285	455.221	No results	Full match	No results	Lipids and lipid-like molecules	Glycerophospholipids	Glycerophosphates	1,2-diacylglycerol-3-phosphates	7832412.232620769	8006501.842355404	7851035.879767112	7679688.938620554	7627432.454531878	7533979.411445448	4921048.841509172	5124675.329994526	5237159.353229913	4746144.5040718885	4829373.267011336	4629027.733879768	1.57799619330936	0.6580937250596525	8.67783321522842e-08	1	1.57149708477175
Com_1062_neg	D-2-Aminoadipic acid	C6 H11 N O4	161.068	3.975	160.061	No results	No results	Full match	Organic acids and derivatives	Carboxylic acids and derivatives	Amino acids, peptides, and analogues	Alpha amino acids and derivatives	4787938.884407447	5828890.9926910335	3338216.87642947	4497805.1524075335	4137507.268334693	6347321.080103767	4110998.476283651	4030136.558110998	3197239.779296896	4567664.025499711	4958344.426419052	2973811.5291963685	1.21392078986947	0.27967428667533806	0.165886764382126	0.75	0.578607867035089
Com_1077_pos	LPC 12:0	C20 H42 N O7 P	461.253	7.46	462.26	No results	Invalid mass	No results	Lipids and lipid-like molecules	Glycerophospholipids	Glycerophosphocholines	Phosphocholines	10817867.50163806	9222457.778628962	8648867.146563452	8525886.266890502	8539823.736457352	8579919.704088075	8304495.168073324	8359396.6617487315	7665325.295718453	6834255.473993427	6563027.998182502	6649098.803179366	1.22443015683907	0.2921104829621846	0.00659498962415452	1	0.516421451715091
Com_1086_neg	LPE 16:2	C21 H40 N O7 P	449.255	8.133	448.247	No results	Full match	No results	Lipids and lipid-like molecules	Glycerophospholipids	Glycerophosphoethanolamines	1-acyl-sn-glycero-3-phosphoethanolamines	6631677.154652313	6727996.3947009705	5525131.319551196	6237637.2834675	6614624.991567718	5670063.950391218	6160656.523499486	5525398.969846735	5860699.039990299	6883198.870044719	4360615.407543462	5790540.950490795	1.08172153387826	0.11332915591300408	0.268128049118111	0.638888888888889	0.499875386161582
Com_1087_pos	N-Tetradecanamide	C14 H29 N O	227.226	8.682	228.233	No results	No results	Full match	Lipids and lipid-like molecules	Fatty Acyls	Fatty amides	Fatty amides	296955093.11693084	340155708.4510106	326378287.19305825	283991877.1256666	283238308.70510983	282004493.8118771	219585156.980252	216779099.117968	197936424.61713144	200649519.8917706	173244743.94754413	212646627.31838235	1.48481490978598	0.5702831024896905	1.09382506401769e-05	1	1.60867802810765
Com_1096_neg	(±)8(9)-DiHET	C20 H34 O4	338.244	10.604	337.236	Invalid mass	No results	No results					4936410.386395877	4607562.599936855	5186156.017799642	4654175.403800904	4914937.894856328	5078274.926502267	4382215.381933495	4042740.8714342345	3744426.7107088426	3667021.609477652	3576829.0433126786	3840272.114697744	1.26335863367967	0.3372642397480638	0.000139827981129732	1	1.27719417460114
Com_1099_pos	β-Nicotinamide mononucleotide	C11 H15 N2 O8 P	334.057	1.381	335.065	Full match	Full match	Full match	Nucleosides, nucleotides, and analogues	Pyridine nucleotides	Nicotinamide nucleotides	Nicotinamide nucleotides	11288560.269996457	11919584.19727596	11435142.545433106	11057243.378712451	11992284.078336377	12121861.65850629	16402553.52221872	16158095.31447803	15239462.285937078	14467727.170039434	14932352.35712497	12882084.817442514	0.775010131195558	-0.367713	0.000385276895463893	1	1.3100445684605
Com_109_neg	LPI 20:5	C29 H47 O12 P	618.281	8.735	617.274	No results	Full match	No results	Lipids and lipid-like molecules	Glycerophospholipids	Glycerophosphoinositols	Phosphatidylinositols	231571589.23287547	237452036.3310569	240748675.3802901	239971028.20420787	244754821.3153707	236410235.39573285	245666068.9374508	257904351.20490217	254449259.8156311	254242469.7910346	256296251.8296838	252201156.93746537	0.940916910794035	-0.0878608	0.000159374124222524	1	0.732647183414392
Com_109_pos	8-Hydroxyquinoline	C9 H7 N O	145.053	5.181	146.061	Full match	Full match	No results	Organoheterocyclic compounds	Quinolines and derivatives	8-hydroxyquinolines	8-hydroxyquinolines	303529167.1754039	313627734.18152213	296444521.2118167	322293819.36798644	322935337.95640755	315780044.1694406	371503989.1648088	366137298.4848926	336731628.8481817	319830084.9969112	307978319.38624066	336432959.39927673	0.91955140420424	-0.120998	0.0418127666890461	0.833333333333333	0.800617485041534
Com_1107_neg	FAHFA 18:0/20:2	C38 H70 O4	590.526	11.137	589.519	No results	Full match	No results					2343626.314794916	1631524.317084664	2554230.79229488	1945127.2340633755	1570141.5305745536	1647532.1224101218	1421147.5193533916	1273815.761394479	1148191.8259667724	1447040.3265031085	1145276.0675978824	1195326.874838191	1.53223578132094	0.6156383170860177	0.00279650419253672	1	0.885599320966468
Com_1107_pos	N1-methyl-5-methoxy-2-({2-[(methylamino)carbonyl]phenyl}thio)benzamide	C17 H18 N2 O3 S	704.17	1.378	353.092	Invalid mass	No results	No results					12101485.21152653	12238450.370315973	11216816.791518737	11238471.504117304	12800594.363746837	10987255.049235698	10167612.857414084	8678611.502558006	9328160.517246164	9378956.760044856	9037002.161129082	8400953.06719784	1.2835317098082	0.36011893831140934	5.11604698298718e-05	1	0.966593463864627
Com_1114_neg	(5-L-Glutamyl)-L-Amino Acid	C8 H14 N2 O5	218.09	1.401	217.083	No results	No results	Full match	Organic acids and derivatives	Carboxylic acids and derivatives	Amino acids, peptides, and analogues	N-acyl-alpha amino acids	4677140.217862263	3919133.371377078	4257890.974500521	3998939.220590589	5240989.136123801	5452023.469379101	5277144.985962624	4823368.057817024	3916711.580080274	5235057.081330453	5309613.381254135	4803482.326378455	0.938047415586929	-0.0922672	0.388117109803511	0.611111111111111	0.2793842215689
Com_1115_pos	Adenine	C5 H5 N5	135.055	1.409	136.062	Full match	Full match	Full match	Organoheterocyclic compounds	Imidazopyrimidines	Purines and purine derivatives	6-aminopurines	132310239.93258683	132876397.03278212	123204473.64477175	133484250.59157977	131128705.81686632	136255765.9087308	119277923.07858516	127515957.47756235	112971735.46646018	111553326.85682613	117774869.04303136	106656269.94225436	1.13440135114606	0.1819311560350592	0.00243827759862582	0.972222222222222	0.719866612037627
Com_112_pos	Methandrostenolone	C20 H28 O2	300.21	7.473	323.199	No results	No results	Full match	Lipids and lipid-like molecules	Steroids and steroid derivatives	Androstane steroids	Androgens and derivatives	13658541.090669818	13074336.73937511	12027300.182827212	9957412.672288943	13965339.185767336	10997727.47626904	14519858.768315312	14651439.414862052	13591094.240113916	12847735.849589618	12188825.121051442	13031929.639279598	0.911540918301281	-0.133621	0.153417746515311	0.694444444444444	0.48883955417326
Com_1157_pos	4-Ethylbenzaldehyde	C9 H10 O	134.074	6.781	135.081	Full match	No results	No results	Benzenoids	Benzene and substituted derivatives	Benzoyl derivatives	Benzoyl derivatives	31845867.70445412	30218231.19098997	31102240.44921248	31307368.930297244	33245369.55560206	35124360.42371044	35769681.17959554	31993906.67089988	34421835.7929099	28699901.032221	27208342.09112215	28787703.77588853	1.03190295369901	0.04530729750479906	0.504087616104965	0.583333333333333	0.264021053442637
Com_1159_neg	Vitamin B2	C17 H20 N4 O6	376.139	5.621	375.132	No results	No results	Full match	Organoheterocyclic compounds	Pteridines and derivatives	Alloxazines and isoalloxazines	Flavins	3156124.5422838363	3775932.348357765	3424140.0897305617	3961876.473043489	3429665.8069090024	3492940.426088188	3814540.022308125	3762945.540217428	3860157.450009343	4011584.9132470367	4153962.134441376	4117469.61984052	0.895450631344148	-0.159314	0.0172243326986037	0.888888888888889	0.188353390383251
Com_1159_pos	N-Acetylhistamine	C7 H11 N3 O	153.091	1.409	154.098	Full match	Full match	Full match	Organic acids and derivatives	Carboxylic acids and derivatives	Carboxylic acid derivatives	N-acetyl-2-arylethylamines	35644544.31456434	35232153.57427298	33714172.22268964	33204542.555866823	35938614.5314993	37166682.61980012	35133547.78273136	37280227.2913556	34276334.25857789	33754399.47696275	35495503.36797285	32124149.78615688	1.01363304390417	0.019535461457602946	0.615685171495627	0.583333333333333	0.140820213656132
Com_1161_pos	MNH	C15 H24 N6 O5 S	422.135	6.062	423.142	Invalid mass	No results	No results					1052546.8746070804	863584.0064334272	859503.9749531104	846072.3229665933	990012.157007372	917799.2214220932	657451.2047895459	648475.2769337706	637079.41962557	526970.1174472505	565177.5862430296	527503.6912631777	1.55207703057174	0.6342001611758357	1.4799420580037e-05	1	1.24755045611981
Com_1162_neg	5-Hydroxytryptophan	C11 H12 N2 O3	220.085	3.921	219.077	No results	No results	Full match	Organoheterocyclic compounds	Indoles and derivatives	Tryptamines and derivatives	Serotonins	3491324.2431027857	3392626.777988172	3844992.154272753	3706842.163105103	4163058.4392147	4634049.205381448	4738318.257638596	4589080.077575917	5587395.100724698	5613396.32400765	5108962.780090738	5226499.920689531	0.752759026580797	-0.40974	0.000809427944767971	0.972222222222222	1.12145903079848
Com_1163_pos	D-Erythrose 4-phosphate	C4 H9 O7 P	200.009	1.166	201.017	No results	No results	Full match					2872517.152024049	3500937.6833194806	2735597.6691118022	2929808.7144420072	2643199.733433026	3006967.4955983707	2981885.267160603	3209882.245100275	3217329.5434299903	3063564.66403178	2961951.954472689	2873600.592772114	0.966179890075031	-0.0496363	0.421656569341473	0.722222222222222	0.253765933586416
Com_1165_pos	ethyl 1-(3-nitro-2-thienyl)piperidine-4-carboxylate	C12 H16 N2 O4 S	306.065	5.226	307.072	Invalid mass	No results	No results					1613310.3492619288	1732897.2815813976	1599500.3946654494	1703768.023727621	1699322.6755463236	1861548.7666468704	2012387.517692682	1780910.8497565575	1735196.1434322186	1476418.617554578	1690681.0806149573	1747674.4953303984	0.977696522080862	-0.0325414	0.682078251619739	0.638888888888889	0.228759284473007
Com_1168_neg	ST 28:1;O;Hex;FA 18:2	C52 H88 O7	884.686	9.947	883.679	No results	Invalid mass	No results					5011636.556957019	5040698.888833094	5135745.319820839	4399088.319615296	4465675.699537782	3906361.779283823	3623332.047826222	4078617.039095838	3478684.411169451	3049273.224674508	3209362.111066129	3367034.8002012665	1.34378537657762	0.42630273568165544	0.000621601439541459	0.972222222222222	1.43652169613111
Com_1168_pos	LPC 18:4	C26 H46 N O7 P	537.285	8.12	538.292	No results	Invalid mass	No results	Lipids and lipid-like molecules	Glycerophospholipids	Glycerophosphocholines	Phosphocholines	10049347.906142926	8788667.833919372	8681066.813558882	9580844.355975583	10356220.51327983	10728555.26897156	8929602.29068636	8776750.254859166	8459120.924873454	8248776.905989016	8353610.705634051	9316558.030403793	1.11712300306609	0.15978804539466923	0.0283706136860473	0.861111111111111	0.517063288889052
Com_116_neg	16-Hydroxyhexadecanoic acid	C16 H32 O3	254.224	8.417	253.217	Invalid mass	No results	No match	Lipids and lipid-like molecules	Fatty Acyls	Fatty acids and conjugates	Long-chain fatty acids	127481335.38487405	128627803.54207473	122990190.64629178	124162576.83548234	127339047.77749032	119304436.03255863	74665583.34165497	74886993.69683969	86780462.1379714	74561534.14561836	76307359.77055809	73345887.4665384	1.62828995544537	0.7033576283727546	4.92112239871682e-07	1	1.39312182350855
Com_117_neg	LPI 20:4	C29 H49 O12 P	620.297	9.154	619.29	No results	Full match	No results	Lipids and lipid-like molecules	Glycerophospholipids	Glycerophosphoinositols	Phosphatidylinositols	214199465.33795705	215432550.9859536	214338293.97183928	198369840.6686774	192548433.35715827	193264958.38305312	113203184.08304957	118686219.28849916	110010521.33576152	102000049.37551638	101624577.3446818	98382532.1998578	1.90734591050932	0.9315665102060703	2.24731674185561e-08	1	1.45685043524214
Com_1180_pos	4,7-dimethylpyrazolo[5,1-c][1,2,4]triazine-3-carbonitrile	C8 H7 N5	173.069	1.402	174.077	Full match	No results	No match					101066513.80340116	101311277.55209482	99176642.1826673	101734801.71668006	102391879.39235295	105944199.92031552	100775790.20919187	108016457.69060814	95093273.8802913	90390545.64429742	98225476.32605718	89108501.95804366	1.05160720500015	0.07259593160870377	0.139118140257367	0.805555555555556	0.545700998329686
Com_1188_neg	Cytidine-5'-monophosphate	C9 H14 N3 O8 P	323.052	1.388	322.045	No results	Full match	Full match	Nucleosides, nucleotides, and analogues	Pyrimidine nucleotides	Pyrimidine ribonucleotides	Pyrimidine ribonucleoside monophosphates	4050171.5392252696	3818369.783217945	4613722.506467034	4107771.91820482	4380068.295708002	4475263.888926742	5406630.066277426	5342110.573365943	4954840.069610898	6041359.600276705	5625450.173568228	5602813.16255686	0.771698382880731	-0.373891	6.49976402378692e-05	1	1.54811064205821
Com_118_neg	LPS 18:1	C24 H46 N O9 P	523.291	9.753	522.284	No results	Full match	No results	Lipids and lipid-like molecules	Glycerophospholipids	Glycerophosphoserines	Phosphatidylserines	254409691.61629555	251191895.8729599	243662599.8789732	213823812.1583613	213597708.8222881	205195990.241631	213362250.6451673	228771607.53957608	199427012.049168	193359175.86343503	194428290.68991187	199008689.12358627	1.12498375426788	0.1699041678366287	0.0364618019938499	0.888888888888889	0.774529119362746
Com_1191_pos	Deoxyadenosine	C10 H13 N5 O3	251.101	1.271	252.109	No results	No results	Full match	Nucleosides, nucleotides, and analogues	Purine nucleosides	Purine 2'-deoxyribonucleosides	Purine 2'-deoxyribonucleosides	31824794.05300353	28007198.603582367	27290740.081444714	30565187.2155949	28407931.55717536	32648890.055802315	43376215.671957046	44013139.19261616	37510963.99824852	38138158.79348119	41245721.01215398	37668616.20211791	0.738758677646371	-0.436825	3.04981902349556e-05	1	1.22364703684227
Com_1194_pos	PC O-18:1	C26 H52 N O7 P	521.349	9.408	522.357	No results	Full match	Full match					3609481499.582921	3586886038.5537934	3431475657.5542035	3363635762.7989497	3180435346.5561376	3126924027.2499137	2708755083.8126736	2556843005.7402043	2208772218.789916	2100366299.70779	2003429098.6227508	2226932311.382138	1.47038712117418	0.55619603551848	0.0001193181469317	1	1.2788629406599
Com_1195_neg	Lysope 14:0	C19 H40 N O7 P	425.255	7.644	424.248	No results	No results	Full match	Lipids and lipid-like molecules	Glycerophospholipids	Glycerophosphoethanolamines	1-acyl-sn-glycero-3-phosphoethanolamines	4084126.216323062	4333305.535829502	4675795.785717516	4552364.385624697	4483490.268647355	4795616.749235113	6033678.965938455	6143420.424575692	6136665.707516503	6229014.528118492	6668045.38692114	6042898.710483412	0.722738460755645	-0.468454	1.46756380306486e-06	1	1.72055132332162
Com_1198_pos	L-Aspartic acid	C4 H7 N O4	133.038	1.82	134.045	Full match	Full match	Full match	Organic acids and derivatives	Carboxylic acids and derivatives	Amino acids, peptides, and analogues	Aspartic acid and derivatives	61804553.68967145	56721178.36439563	63034085.39306697	62807053.06711594	61485615.91994736	61116226.57318524	47939561.04639905	50596240.71995914	44219662.79852429	44762796.785712495	39760645.91688545	47580836.76013271	1.33511262009513	0.4169614419876666	0.000111523192698171	1	1.40535522676575
Com_1203_pos	SDMA	C8 H18 N4 O2	202.143	1.37	203.151	No results	No results	Full match	Organic acids and derivatives	Carboxylic acids and derivatives	Amino acids, peptides, and analogues	Arginine and derivatives	16491345.018620089	16294423.829582889	15299607.87248834	15055280.93953344	17684250.54191022	14799709.730566518	18796721.372652493	18131422.73587329	17199618.91718451	17165620.726531446	15273285.90654479	14458032.056122815	0.946546897040619	-0.0792541	0.317080172301077	0.666666666666667	0.483607355856492
Com_1219_neg	Capryloylglycine	C10 H19 N O3	201.136	5.734	200.129	Full match	No results	No results	Organic acids and derivatives	Carboxylic acids and derivatives	Amino acids, peptides, and analogues	N-acyl-alpha amino acids	2896467.305420075	2554531.834956154	2732147.238741507	3108977.318651749	2768454.9431068003	2749088.575718481	6098575.661934883	6506881.266312573	6733218.055484933	7218102.653610848	6731916.172834965	6687964.441910573	0.420487052984637	-1.24987	4.28196789826168e-10	1	1.57399855500108
Com_1222_pos	4-Hydroxyretinoic Acid	C20 H28 O3	316.203	7.113	334.236	No results	No results	Full match	Lipids and lipid-like molecules	Prenol lipids	Retinoids	Retinoids	2469704.002495335	2493210.8207161617	2453849.8092592177	2147374.189781561	2188048.051781483	2473514.7257745964	2366707.0975518287	2473295.421662218	2213934.43626266	1900211.3403699256	2029843.646619837	1985411.6593779968	1.09686628903932	0.1333876680408547	0.0964744118905487	0.777777777777778	0.627363183330614
Com_1228_pos	LPC O-16:0	C24 H52 N O6 P	481.354	10.055	482.361	No results	Full match	No results					5555632.889870621	4979281.211209565	4630771.712852315	5087691.506560039	4407744.843676759	4538069.039754231	3858137.362421504	3732102.7436323054	3426866.9020689987	3022877.8005951326	2901880.97827796	3043619.913593723	1.46101984416932	0.5469757735488321	0.000128624130597379	1	1.14341309927053
Com_1233_neg	Lactobionic acid	C12 H22 O12	358.111	1.341	357.104	No results	No results	Full match	Lipids and lipid-like molecules	Fatty Acyls	Fatty acyl glycosides	Fatty acyl glycosides of mono- and disaccharides	10985163.447645484	10913714.153739603	12197313.756616907	12125478.117524924	6905012.8298494015	11143850.28457974	14441090.127574444	13840505.655150458	13274692.198930694	6409199.624016571	14831706.586453874	7758073.92492428	0.910924645390505	-0.134596	0.736044078868013	0.694444444444444	0.252674788778035
Com_1244_pos	L(-)-Carnitine	C7 H15 N O3	161.106	1.278	162.113	Full match	Full match	Full match	Organic nitrogen compounds	Organonitrogen compounds	Quaternary ammonium salts	Carnitines	395453450.59698063	348422271.18601626	342513524.7280891	399105699.75674814	360723094.6354482	419720218.52115	510420083.1645973	514943141.56321657	444613681.2452534	452012215.9423977	491055186.66601634	442542354.1416376	0.793510590662168	-0.333679	0.000418847038009364	1	1.05884887404037
Com_1246_pos	3-(1-naphthylmethylidene)indolin-2-one	C19 H13 N O	271.096	5.045	272.103	Invalid mass	No results	No results					1364374.3811272103	1133925.849567511	1050303.754106563	1039439.7801938556	978292.5430051838	1054958.4933446138	1675220.487399841	1773874.936815042	1720166.5528041748	1491733.370328911	1572616.7938539009	1423678.060765101	0.685626574626113	-0.544505	0.000110510610763304	1	1.60034322217822
Com_1257_pos	Estriol	C18 H24 O3	305.197	6.917	306.204	Invalid mass	No results	No results	Lipids and lipid-like molecules	Steroids and steroid derivatives	Estrane steroids	Estrogens and derivatives	617896.00719305	529064.6100888576	502429.790687525	518472.5216915706	517936.93555245386	516791.3735905738	1385890.3332860789	1564985.2239601929	1445456.238135351	1263661.655013936	1345521.1389854266	1333578.4048753064	0.384045512025094	-1.38065	7.44735534690925e-10	1	1.74379723940573
Com_125_pos	2,6-Dihydroxypurine	C5 H4 N4 O2	152.034	4.532	153.041	No results	No results	Full match	Organoheterocyclic compounds	Imidazopyrimidines	Purines and purine derivatives	Hypoxanthines	6258999.500307746	7166056.15149339	5059539.39526696	6160737.661270876	6830086.962820635	8393071.047357338	5875203.876620399	5756672.18893706	5554808.841283114	5454763.821956487	5300100.02343407	5571595.521684083	1.1896374268155	0.2505219413998605	0.0660135974252646	0.833333333333333	0.707075398527086
Com_1269_pos	2-benzyl-6-hydroxy-2-azabicyclo[2.2.2]octan-3-one	C14 H17 N O2	209.142	6.514	232.131	Invalid mass	No results	No results					4662917.341239975	4462788.400346319	4298759.983211149	4371289.12840418	4427912.171777418	4855252.865124515	2149200.1984130377	1938964.924846816	2035997.8102398308	1693181.6594405104	1578729.6294493028	1792587.37245818	2.42021082330109	1.2751327253855167	1.09640818465002e-06	1	1.76422835240237
Com_1274_pos	Guanosine monophosphate	C10 H14 N5 O8 P	363.058	1.526	364.066	No results	No results	Full match	Nucleosides, nucleotides, and analogues	Purine nucleotides	Purine ribonucleotides	Purine ribonucleoside monophosphates	5124432.457852766	4880733.68534381	4790087.168440268	5249449.972056651	3724654.721918433	4864829.122276519	6751124.178208989	6070030.025322845	5581800.031967733	5815760.179666895	5987575.081764962	6410373.944752807	0.781998807004666	-0.354762	0.00263827171341554	1	1.07156389319067
Com_127_neg	Asp-glu	C9 H14 N2 O7	262.08	1.41	243.062	No results	No results	Full match	Organic acids and derivatives	Carboxylic acids and derivatives	Amino acids, peptides, and analogues	Dipeptides	103101784.48154666	104415396.0887437	116777041.84078324	109376463.07878932	118277796.2495571	115825978.031664	88520714.46105428	82296498.83941485	88369919.11033951	92945915.31938724	95103497.11455558	91985391.10039084	1.23840373556134	0.3084817283938078	6.39628515760106e-05	1	1.48893223224937
Com_1280_pos	5-Hydroxyindole-3-acetic acid	C10 H9 N O3	191.059	5.222	192.066	Full match	No results	Full match	Organoheterocyclic compounds	Indoles and derivatives	Indolyl carboxylic acids and derivatives	Indole-3-acetic acid derivatives	64805993.23796543	71546212.69520505	67368876.02901384	69896998.92135194	71078192.2452167	71390123.37268542	73831636.18906307	74025251.4475538	74818033.33082844	62044482.82861354	59532457.737730026	61520240.37670596	1.02541893477245	0.03621344303713995	0.555245899263173	0.5	0.339186928318394
Com_129_pos	1-Methyladenosine	C11 H15 N5 O4	281.112	1.317	282.119	No results	No results	Full match	Nucleosides, nucleotides, and analogues	Purine nucleosides	Not available	Purine nucleosides	22778178.09197254	22407913.947276782	21217443.60993545	23858258.511978544	22707849.825023018	24571219.276543178	36448662.01906245	36212340.040270895	34468283.738381825	33114226.696430106	33722466.94199342	33800225.75493124	0.661998245269203	-0.595101	4.63147841064444e-08	1	1.06094686394539
Com_12_neg	Arachidonic acid	C20 H32 O2	304.24	9.846	303.233	Full match	No results	Full match	Lipids and lipid-like molecules	Fatty Acyls	Fatty acids and conjugates	Long-chain fatty acids	1351443804.459597	1359902767.4066775	1502810190.6345506	1411005246.130762	1429042606.9431753	1421026121.9676602	1280618122.2009568	1190135719.762854	1331361080.4163115	1291802262.0327013	1361799455.1228323	1231945223.190516	1.10244582668689	0.14070776463504778	0.00370957624295248	0.944444444444444	0.991955196268795
Com_1303_neg	S-Lactoyglutathione	C13 H21 N3 O8 S	379.106	1.208	378.099	No results	No results	Full match	Organic acids and derivatives	Carboxylic acids and derivatives	Amino acids, peptides, and analogues	Oligopeptides	1164330.7991215617	1565213.8563829795	1590428.0077387153	1587044.7442247055	1311782.608772587	1324549.882096651	2932847.8984589	2551483.569915211	2506540.376726925	2784809.9094301555	2270614.73857044	3038417.688074173	0.531147137717599	-0.912817	4.47809814654418e-06	1	1.52251230850053
Com_1304_pos	N1-perhydrocyclopenta[d]pyrimidin-2-ylidenbenzene-1-sulfonamide	C13 H17 N3 O2 S	279.105	5.16	280.112	Full match	No results	No results					2713761.3800595133	2714770.3125657164	2615345.903685058	2916716.843615386	2536088.2552743624	2693920.29132039	4026735.311643247	4260935.963471262	3839735.816262652	3958703.698542636	3603748.517423671	4223866.0876828255	0.677042272547289	-0.562682	5.03643896431792e-07	1	1.17654296165436
Com_1309_pos	Palmitoylcarnitine	C23 H45 N O4	399.336	7.966	400.343	Full match	Not the top hit	Full match	Lipids and lipid-like molecules	Fatty Acyls	Fatty acid esters	Acyl carnitines	21772831.47220981	21344960.36743314	19826626.84194543	19936011.195300065	18807168.006987546	17931282.595699023	31222230.839198977	29098601.13013409	26086958.35787845	22850355.033856977	23695768.659464054	24885413.013838265	0.757852195185342	-0.400012	0.00136632556909474	1	0.664998803861776
Com_130_pos	Trigonelline	C7 H7 N O2	137.048	1.335	138.056	Full match	Invalid mass	Full match	Alkaloids and derivatives	Not available	Not available	Alkaloids and derivatives	106394006.02427366	100626310.38678226	106403823.88322504	106296308.75481516	107705546.25344887	108483238.46140563	166972541.30730054	161107945.31184694	157583652.4061383	155774257.2978167	152128521.98563856	150409321.8014136	0.67364961822529	-0.56993	7.69189344975737e-09	1	1.23325539377241
Com_1312_pos	N~5~-(1,3,5-trimethyl-1H-pyrazol-4-yl)-1H-1,2,4-triazole-3,5-diamine	C8 H13 N7	225.135	5.752	226.142	Invalid mass	No results	No results					778826.4846124912	584570.149795173	775787.280127216	718780.6818658613	583308.0038492813	654988.607244402	1237822.190982899	1298710.2177862304	1073841.1178683648	1121623.291617207	1011134.9499070372	1180178.0425806462	0.591662271293791	-0.757154	2.15327443558906e-05	1	1.41428190787784
Com_131_neg	LPE 14:0	C19 H40 N O7 P	425.255	8.39	424.247	No results	Full match	Full match	Lipids and lipid-like molecules	Glycerophospholipids	Glycerophosphoethanolamines	1-acyl-sn-glycero-3-phosphoethanolamines	103762715.6225498	104887448.93726702	102594733.7327134	106424047.02784714	113305696.99467944	105146784.38239545	94153754.62345752	98540646.68549804	98512744.61887172	96957574.20850734	102335061.45498596	96207946.12122828	1.08422200126383	0.11666018780846082	0.00150334951937428	1	0.820419868864132
Com_1323_pos	DL-Citrulline	C6 H13 N3 O3	175.096	1.278	176.104	No results	No results	Full match	Organic acids and derivatives	Carboxylic acids and derivatives	Amino acids, peptides, and analogues	Alpha amino acids	30372086.46094319	27318778.73618953	27721194.370641146	31431723.734882936	28322881.00003597	31040377.41969518	47093351.22349095	47951254.38990766	39851213.72583849	42693716.25334372	43961039.55776233	40193886.97487237	0.673202559059655	-0.570887	2.93020245914972e-06	1	1.19369810834507
Com_1324_pos	L-Ornithine	C5 H12 N2 O2	132.091	1.121	133.098	No results	No results	Full match	Organic acids and derivatives	Carboxylic acids and derivatives	Amino acids, peptides, and analogues	L-alpha-amino acids	10238579.66061334	9290043.646469075	9510553.963437209	10885512.055545673	10145759.80478898	9600021.78900562	11534892.086235944	11005179.678086177	10791865.05848133	9951215.798660556	11165069.648066672	11533258.971597243	0.904351793828263	-0.145044	0.0119790513100918	0.888888888888889	0.405690707873065
Com_1328_pos	6-cyclohex-3-enyl-5-nitropiperidin-2-one	C11 H16 N2 O3	224.116	4.057	225.124	Full match	No results	No results					6966531.243768373	6491978.960339803	5951641.068396362	6504307.493734381	5487975.324430734	5533538.169846193	4480097.0177187	4320884.521075187	4368653.047174326	3836624.5681615854	3734391.026328515	3418785.8517183643	1.52884248669227	0.6124397766308669	3.0644885327956e-05	1	0.941316595535347
Com_132_neg	Uridine	C9 H12 N2 O6	244.07	1.409	243.062	Full match	Full match	Full match	Nucleosides, nucleotides, and analogues	Pyrimidine nucleosides	Not available	Pyrimidine nucleosides	103101784.48154666	104415396.0887437	116777041.84078324	109376463.07878932	118277796.2495571	115825978.031664	88520714.46105428	82296498.83941485	88369919.11033951	92945915.31938724	95103497.11455558	91985391.10039084	1.23840373556134	0.3084817283938078	6.39628515760106e-05	1	1.48893223224937
Com_133_neg	D-Glucosamine 6-phosphate	C6 H14 N O8 P	221.09	1.209	258.038	Invalid mass	No results	No match	Organic oxygen compounds	Organooxygen compounds	Carbohydrates and carbohydrate conjugates	Hexose phosphates	121265541.46859825	125037834.83210345	130020466.55226228	130497949.87653884	131523962.0092276	122039368.98335794	155916358.01887348	142482026.56355292	157483384.15048262	145898184.88348645	149576187.67150044	152904842.98783863	0.840891221610227	-0.250009	1.19794302239126e-05	1	1.65175429609308
Com_1348_pos	Cuminaldehyde	C10 H12 O	148.089	6.782	149.097	Full match	No results	No results	Lipids and lipid-like molecules	Prenol lipids	Monoterpenoids	Aromatic monoterpenoids	361661317.5627173	342142782.60765934	339099219.73324656	369102237.4957504	361019070.35033447	385437014.4474675	383654060.1222487	335918800.47128254	368897590.2740581	305174924.3050612	290103869.74072134	303870614.1585068	1.08595294635719	0.1189615934481651	0.130354269121868	0.75	0.596698572765737
Com_1349_pos	4-Butylresorcinol	C10 H14 O2	166.1	6.78	149.097	No results	No results	Full match	Benzenoids	Phenols	Benzenediols	Resorcinols	361661317.5627173	342142782.60765934	339099219.73324656	369102237.4957504	361019070.35033447	385437014.4474675	383654060.1222487	335918800.47128254	368897590.2740581	305174924.3050612	290103869.74072134	303870614.1585068	1.08595294635719	0.1189615934481651	0.130354269121868	0.75	0.596698572765737
Com_135_neg	N-[3-(aminosulfonyl)phenyl]-2,3-dihydro-1,4-benzodioxine-2-carboxamide	C15 H14 N2 O5 S	334.067	1.209	333.06	Invalid mass	No results	No results					71736188.27191025	74113250.48396137	77942015.18668778	77044460.45496064	79343686.57041597	74070212.21621102	140084557.35991606	126755011.63834985	136351655.11961332	132138377.59099774	134073039.45640312	136467985.85911477	0.563675853109852	-0.827062	1.11994493898141e-10	1	1.70754053368909
Com_136_neg	Dulcitol	C6 H14 O6	182.078	1.268	181.071	Full match	Full match	Full match	Organic oxygen compounds	Organooxygen compounds	Carbohydrates and carbohydrate conjugates	Sugar alcohols	69541846.4328967	69221658.16257705	74364609.85097225	74968852.51324627	73949560.05147195	75031778.16474293	124214621.937197	128093706.9374032	120811518.84161946	122479179.33853456	126823528.5558551	123370426.19249824	0.586058485183356	-0.770883	1.56080976282837e-09	1	1.20702927019988
Com_1376_neg	N-Formylkynurenine	C11 H12 N2 O4	236.08	3.863	235.072	No results	No results	Full match	Organic oxygen compounds	Organooxygen compounds	Carbonyl compounds	Alkyl-phenylketones	1882289.4122884176	1822750.25064504	1958204.5415465937	1739121.4545743214	2089220.83693428	2343625.781118326	2579348.453258885	2516676.146906012	2529432.032834728	2794146.49346112	2638226.7990112	2822625.231247821	0.745269084563923	-0.424167	0.000436414765101444	1	0.539552654285338
Com_1385_neg	Cholic acid	C24 H40 O5	408.288	6.704	407.281	Full match	No results	Full match	Lipids and lipid-like molecules	Steroids and steroid derivatives	Bile acids, alcohols and derivatives	Trihydroxy bile acids, alcohols and derivatives	1008395.7506861774	1207520.624950651	777451.5784320083	844275.4814131935	789113.0780707311	1221203.1434808003	983434.7177984515	1033875.9183025229	1336553.400333914	1378556.580459762	1028138.2766498316	1587728.5501430165	0.79582619785202	-0.329475	0.076861906790512	0.805555555555556	0.19612479640274
Com_1387_pos	3-amino-2-phenyl-2H-pyrazolo[4,3-c]pyridine-4,6-diol	C12 H10 N4 O2	242.081	5.84	243.088	Full match	No results	No results					25069836.78728014	24956310.36448222	25043581.244229943	24001466.0430535	24322136.42166524	26290260.68884827	29696358.1462436	32939704.9789818	27032911.31926767	26551385.257905617	25536556.857855543	26234648.76928629	0.891018494029344	-0.166473	0.0353163568297344	0.944444444444444	0.321900117149954
Com_1388_pos	Hexanoylcarnitine	C13 H25 N O4	259.179	5.521	260.186	Full match	Not the top hit	No results	Lipids and lipid-like molecules	Fatty Acyls	Fatty acid esters	Acyl carnitines	857399.1622617302	891131.4760670885	988293.2794639647	811587.9393868934	801944.3457849718	751286.0027990828	1117304.1371107458	1055164.516353547	1110162.6681650754	1134435.065654121	1082012.726129106	1009548.2791725948	0.783827664120958	-0.351392	0.000707084009631697	1	0.729947867958286
Com_138_neg	LPC 20:4	C28 H50 N O7 P	589.339	8.977	588.332	No results	Invalid mass	No results	Lipids and lipid-like molecules	Glycerophospholipids	Glycerophosphocholines	Phosphocholines	90611213.75002836	89814776.71221922	88839764.79023884	89727972.31888515	91204974.05888744	83542362.53441134	67156450.08840173	69888482.8992902	73125435.08704557	62949624.93932661	65590509.099638574	66184888.54725394	1.31821965988149	0.39859079205836134	3.08733774211235e-06	1	0.914521565181906
Com_13_neg	Taurine	C2 H7 N O3 S	125.014	1.218	124.006	Invalid mass	Invalid mass	No results	Organic acids and derivatives	Organic sulfonic acids and derivatives	Organosulfonic acids and derivatives	Organosulfonic acids	1238334330.7784176	1281393069.8125696	1326121989.6815188	1359409993.9036655	1367244217.929109	1281841843.6369908	1345383092.0184174	1232146920.8085053	1357208299.6954813	1338814585.228375	1314219783.4789257	1338353949.8726382	0.990943724633619	-0.013125	0.676514882122806	0.527777777777778	0.218312818146274
Com_1414_pos	SPB 16:1;2O	C16 H33 N O2	271.252	6.657	272.259	No results	Full match	No results					13958776.659655051	14078001.169507788	12393860.917366687	12197941.54645933	12511666.261293365	12100969.353103986	12522666.444666607	13232805.409140648	10832127.372051628	10488806.06468427	10560967.337920498	10300154.843890669	1.13694476059374	0.1851621613951283	0.0324818258948977	0.777777777777778	0.989605363724512
Com_1415_neg	MGDG O-24:6_16:1	C49 H82 O9	874.627	9.663	873.62	No results	Invalid mass	No results					3665410.03341882	3706227.700697932	3776928.8731980138	3013339.789509161	3838663.6016070247	3227420.486634779	3043372.7847883487	3151745.5901219114	3359417.5672320104	2946279.2575648483	2657386.407756754	2838794.0316375294	1.17952967877285	0.23821171945039793	0.010971412543831	0.888888888888889	1.14265243064748
Com_1423_pos	4-Guanidinobutyric acid	C5 H11 N3 O2	145.086	1.438	146.093	Full match	Full match	Full match	Organic acids and derivatives	Carboxylic acids and derivatives	Amino acids, peptides, and analogues	Gamma amino acids and derivatives	49834765.36075972	49017017.72231602	51513351.31468514	52895113.71933701	53133179.85992483	52518181.33287364	36354209.85723925	34989974.20638136	34708245.881557755	36407454.32446503	34590355.12595702	37650144.48599119	1.4388032462963	0.5248693196667547	4.05889210104844e-09	1	1.24895513708321
Com_143_neg	Glucose 1-phosphate	C6 H13 O9 P	260.03	1.215	259.022	Full match	Full match	Full match	Organic oxygen compounds	Organooxygen compounds	Carbohydrates and carbohydrate conjugates	Monosaccharide phosphates	109084662.93514478	113151701.53403991	117426938.69069952	115049475.19274372	119721666.98696128	112526628.65341732	145707309.11526415	137089852.16353223	142628603.21770343	138052881.80954215	141288700.89333546	140755817.0775602	0.812468662027104	-0.299616	5.71754093608905e-07	1	1.39376686236934
Com_1440_pos	LPE 18:1	C23 H46 N O7 P	479.303	9.671	480.31	No results	Full match	Full match	Lipids and lipid-like molecules	Glycerophospholipids	Glycerophosphoethanolamines	1-acyl-sn-glycero-3-phosphoethanolamines	18969270.66128605	20189649.8860352	19258682.17132848	17231397.90283342	19894319.473788377	20499721.443073068	19687406.48887861	18890977.35682804	17380951.31899999	17453252.35326551	14411841.050766883	15504810.38315494	1.12304167450967	0.16741146513198438	0.0600980345069048	0.833333333333333	0.552628292121726
Com_1444_neg	L-Ascorbate	C6 H8 O6	176.032	1.266	211.001	No results	No results	Full match	Organoheterocyclic compounds	Dihydrofurans	Furanones	Butenolides	3304566.3827284304	3458227.597107497	3778601.854656595	3770269.4497166425	3700957.948132711	3790339.129380065	4292616.645554565	3689913.7578883967	3401969.1735259206	4590957.757501343	4242674.415681224	4253640.766781754	0.890943324462313	-0.166594	0.0638262900957551	0.75	1.00613499598483
Com_1447_pos	SNH	C13 H20 N6 O6	356.145	9.364	357.152	Full match	No results	No results					12212411.225991337	12578071.028648622	12514225.32072372	12453266.20614558	14726578.997718263	15902421.250220042	17358203.62636953	16681765.722568894	17568852.353147607	17267313.731803183	17685373.521095138	17343683.203290045	0.773656949760484	-0.370234	0.0018386568364035	1	1.01391666120168
Com_145_neg	Glycerol 3-phosphate	C3 H9 O6 P	172.013	1.222	171.006	Full match	No results	Full match	Lipids and lipid-like molecules	Glycerophospholipids	Glycerophosphates	Glycerophosphates	104239401.3231649	107915180.13391525	114549782.5612832	115519320.45714174	115921851.2893904	111584504.87879723	117807856.27127482	111285102.35679576	117492632.47159356	118204454.42166875	117816164.65313858	116925669.15969528	0.957397454539398	-0.0628101	0.0578476521860914	0.888888888888889	0.820099593511378
Com_1460_pos	4-[(2-cyclohex-1-enylethyl)amino]-2H-chromen-2-one	C17 H19 N O2	269.14	6.269	270.147	Invalid mass	No results	No results					4965676.872508123	5294428.994541191	4578303.018314207	5463009.634340228	4988156.888833841	4804890.807428253	4781601.81836578	4885467.16319312	4150124.85363324	4051023.1027335343	4153898.495101812	3693069.852692221	1.17029941186844	0.22687767917302856	0.0128248535924638	0.916666666666667	0.967829094670324
Com_1467_pos	Nicotinuric Acid	C8 H8 N2 O3	180.054	1.405	198.088	No results	No results	Full match	Organic acids and derivatives	Carboxylic acids and derivatives	Amino acids, peptides, and analogues	N-acyl-alpha amino acids	45391593.12872008	43550477.009836696	40381156.660669416	42587502.124017365	43966853.50224862	44024117.80136339	46131894.62362176	49063721.423392735	43772661.33419442	40223980.85349267	44533548.809464216	38649705.8487768	0.990571480399177	-0.013667	0.86546248284734	0.555555555555556	0.238065415224193
Com_1468_pos	N1-[4-hydroxy-6-(methoxymethyl)pyrimidin-2-yl]acetamide	C8 H11 N3 O3	197.081	1.403	198.088	Full match	Full match	Full match					45391593.12872008	43550477.009836696	40381156.660669416	42587502.124017365	43966853.50224862	44024117.80136339	46131894.62362176	49063721.423392735	43772661.33419442	40223980.85349267	44533548.809464216	38649705.8487768	0.990571480399177	-0.013667	0.86546248284734	0.555555555555556	0.238065415224193
Com_146_pos	3-Indoleacrylic acid	C11 H9 N O2	187.064	5.145	205.098	No results	No results	Full match	Organic acids and derivatives	Carboxylic acids and derivatives	Amino acids, peptides, and analogues	N-acyl-alpha amino acids	2741395145.0758214	2841201628.830246	2693623212.134878	2928905987.0351286	2894086390.123601	2841974497.898036	3361583544.0894547	3299668193.6519904	2990446939.900963	2862536702.712588	2775669692.596638	3013801148.3212667	0.925560466076993	-0.111601	0.0624055143993074	0.833333333333333	0.706158613263871
Com_1472_neg	LPA 20:4	C23 H39 O7 P	458.244	8.794	457.237	No results	Full match	No results	Lipids and lipid-like molecules	Glycerophospholipids	Glycerophosphates	1,2-diacylglycerol-3-phosphates	4415653.156112146	4190523.162243325	4268726.474015094	4421497.259621148	4152013.178791727	4056352.8753939215	2256532.941845797	2400608.0682237777	2120045.1405623225	2130884.9510009973	2124979.7602726384	1975479.826871316	1.96061851383275	0.971308851316922	3.8473707186172e-08	1	1.28608683189242
Com_1485_neg	Perfluorooctanoic acid (PFOA)	C8 H F15 O2	413.975	6.856	412.967	Full match	No results	No results	Organohalogen compounds	Alkyl halides	Alkyl fluorides	Perfluoroalkyl carboxylic acid and derivatives	4333530.847719995	4143380.718823306	4650820.2106395895	4450343.608344874	4579179.530303963	4518519.547648527	4624086.569656449	4771414.941066523	4801209.628530556	5109513.95646434	5020665.028600123	5012990.3297786815	0.909198471521228	-0.137333	0.00212874518711744	0.972222222222222	0.48441020135026
Com_1496_pos	PC O-16:1	C24 H48 N O7 P	493.318	8.523	494.325	No results	Full match	Full match					2277931714.635544	2243376085.4893007	2130248657.9351704	2066297030.054309	2030467849.8751063	1942070194.8476863	1573407817.288307	1627319949.3860326	1324968925.1257222	1236970719.9607673	1311034807.1097937	1317324692.4180117	1.51237645487282	0.5968172943064483	5.14150045323069e-05	1	1.02243535038408
Com_1501_neg	Acetylcarnitine	C9 H17 N O4	203.115	5.716	202.108	No results	No results	Full match	Lipids and lipid-like molecules	Fatty Acyls	Fatty acid esters	Acyl carnitines	4868931.894854347	4698052.155396336	5607913.409085987	4673087.918751077	5351786.988751077	5428014.6499180375	4341169.47674899	4603414.532261318	4305202.806748899	5031784.938611363	4911941.143208041	4135456.8905640193	1.12070770520027	0.16441005401790218	0.0314544511918766	0.833333333333333	0.888702621520263
Com_150_pos	DL-Tryptophan	C11 H12 N2 O2	204.09	5.181	188.071	Full match	Full match	Full match	Organoheterocyclic compounds	Indoles and derivatives	Indolyl carboxylic acids and derivatives	Indolyl carboxylic acids and derivatives	3209658349.230948	3356205411.636884	3166195600.919716	3467676045.645839	3428169645.994237	3366444966.6083665	3935589773.176743	3896116008.440175	3567212065.361806	3386755222.847535	3246427536.249377	3562610448.9927425	0.925891065133897	-0.111086	0.0637800188484848	0.833333333333333	0.71716986005113
Com_1513_neg	(±)9-HpODE	C18 H32 O4	312.231	7.041	311.223	Full match	No results	Full match					8516071.841555478	9315947.417713989	9563804.836957712	9419265.704526115	9947204.717726862	10568267.929765176	8916854.099756453	8895398.676730055	8678393.367310984	9404237.730135452	9785641.614753008	8414908.479743548	1.05980409514237	0.08379760715908201	0.154306132655238	0.75	0.553796850334531
Com_1515_pos	N1-(2,3-dihydro-1,4-benzodioxin-2-ylmethyl)-2,2-dimethylpropanamide	C14 H19 N O3	249.135	6.012	250.142	Invalid mass	No results	No results					863806.638421283	1187165.7650063802	921923.5250181392	921009.8375796552	1079165.6366679436	963340.7307719444	2142385.6548857274	2315484.5224012937	2450965.7745404057	2235918.621341996	2120968.182888074	2185605.988765233	0.44132533269252	-1.18009	1.08754278175105e-06	1	1.57424574263382
Com_1521_neg	Gly-Ile	C8 H16 N2 O3	188.115	5.138	187.108	No results	Full match	Full match	Organic acids and derivatives	Carboxylic acids and derivatives	Amino acids, peptides, and analogues	Dipeptides	1276521.7536461686	1299472.2148851978	1302443.4504886316	1229470.101007359	1497773.7598538965	1844636.0501737413	1156486.074760936	923368.4863585368	1329781.558059785	1467715.2214804487	932804.2192618344	1024059.5099568204	1.23647225667503	0.3062298696458608	0.0557099181856398	0.777777777777778	0.270461557457695
Com_1538_pos	13,14-Dihydro prostaglandin E1	C20 H36 O5	338.244	7.672	339.252	Invalid mass	No results	No results	Lipids and lipid-like molecules	Fatty Acyls	Eicosanoids	Prostaglandins and related compounds	25099126.334354248	24677602.810320344	23381843.093049195	23195073.595603548	26072060.01031319	24027676.8687738	32146259.394632053	26665938.917357378	26399143.84652504	23653931.020350784	27607009.57913864	25859419.85736024	0.902185958459559	-0.148503	0.0636936943945663	0.861111111111111	0.643151760340593
Com_1540_pos	Terephthalic Acid	C8 H6 O4	166.026	1.233	350.085	No results	No results	Full match	Organic acids and derivatives	Carboxylic acids and derivatives	Dicarboxylic acids and derivatives	Dicarboxylic acids and derivatives	2877860.7339772624	2657269.338099472	2817293.414896868	2536463.9988327897	2591913.636077702	2519570.694107644	3104238.015668515	3033768.4932862483	3322802.735701735	2572535.0981263216	2634965.165212721	2704635.790088767	0.920993622063386	-0.118737	0.138633621678987	0.75	0.604050369326988
Com_1554_pos	L-Tryptophan	C11 H12 N2 O2	204.091	1.402	205.098	No results	No results	Full match	Organoheterocyclic compounds	Indoles and derivatives	Indolyl carboxylic acids and derivatives	Indolyl carboxylic acids and derivatives	2773581.46340009	3025632.12093508	2544593.9512763205	2587339.058525987	2492135.2482152856	3.08058e+06	4399164.835670148	4564271.599278442	4042746.39247142	4221553.46758528	4456816.751461532	3887843.8147428646	0.645377941019255	-0.631784	5.05276669234161e-06	1	0.793997127688916
Com_1555_pos	1,2-dihydroxyheptadec-16-yn-4-yl acetate	C19 H34 O4	343.273	6.817	344.281	Invalid mass	Invalid mass	No results					1142118.181135178	1275502.8881033976	1263337.5954025935	1514537.5720275869	1533179.9445348624	1420617.6608726357	2460045.195133956	2039923.0920227943	1973397.971774825	1927125.8492011065	1835477.5217812872	1728178.9911748844	0.681142812595268	-0.553971	0.000229336295834222	1	0.937870831752492
Com_1557_pos	Thiamine	C12 H16 N4 O S	264.105	1.265	265.112	Full match	Full match	No results	Organoheterocyclic compounds	Diazines	Pyrimidines and pyrimidine derivatives	Thiamines	186344711.3905171	154955382.12950876	157505323.88972762	176464503.5097764	158285375.27507302	176379128.5014445	155846573.1159596	157382484.61509743	128461645.69716094	132066332.77148417	141254894.88634995	125717065.3282536	1.2012603692788	0.26454888439551777	0.00493517673789161	0.944444444444444	1.26005194446736
Com_155_pos	Prostaglandin E1	C20 H34 O5	354.239	6.998	355.246	No results	No results	Full match	Lipids and lipid-like molecules	Fatty Acyls	Eicosanoids	Prostaglandins and related compounds	320769.30896962865	260554.7870818536	283605.8309714348	208617.47879651783	272502.6735364964	260275.63882013297	286682.9977714448	282351.50564736355	261849.2600801091	245883.0138190578	232238.4535871653	254259.06328959533	1.02754583734896	0.03920275190310734	0.751397473334476	0.583333333333333	0.068419072548651
Com_1560_pos	LPC O-18:1	C26 H54 N O6 P	507.371	10.246	508.378	No results	Full match	No results					28858615.66029097	26664837.568049803	21621648.781306963	24976937.53100632	23057866.237210188	23485074.009940986	19516265.357755844	17086601.545994066	16527632.30226109	14537837.560832651	14124654.81596139	14108271.149977095	1.55018792820323	0.6324431230170274	8.96656449004145e-05	1	1.23439022993558
Com_1564_pos	PC O-20:3	C28 H52 N O7 P	545.35	9.164	546.357	No results	Full match	No results					9100337.594863694	5513129.80759718	7839279.583277044	7537972.379705935	7160787.744792116	8058720.329457841	4849834.986672186	4103133.980415517	3819864.2447714615	3463926.23915858	3878741.316255974	3647201.318937559	1.90257098185512	0.9279502793582899	3.37136129655033e-05	1	1.34917939873085
Com_1565_pos	1-Methylhistidine	C7 H11 N3 O2	169.086	1.203	170.093	Full match	Full match	Full match	Organic acids and derivatives	Carboxylic acids and derivatives	Amino acids, peptides, and analogues	Histidine and derivatives	24032268.701721568	22077682.813162856	22459395.330281083	24403323.85880076	23738565.958620258	24542325.710894108	46593071.74637767	53742649.97599224	48687641.13611984	41661393.02539927	42155820.57574052	44353868.86427807	0.509582947120109	-0.972611	1.07073610274924e-06	1	1.72572803918662
Com_1566_pos	1,4-Dihydro-1-Methyl-4-Oxo-3-Pyridinecarboxamide	C7 H8 N2 O2	152.059	1.205	170.093	No results	No results	Full match					24032268.701721568	22077682.813162856	22459395.330281083	24403323.85880076	23738565.958620258	24542325.710894108	46593071.74637767	53742649.97599224	48687641.13611984	41661393.02539927	42155820.57574052	44353868.86427807	0.509582947120109	-0.972611	1.07073610274924e-06	1	1.72572803918662
Com_1567_pos	4-(pentyloxy)benzene-1-carbohydrazide	C12 H18 N2 O2	222.135	5.422	223.142	Invalid mass	No results	No results					1903916.5389048315	1584977.229121984	1740788.7479567828	1672912.464785213	1931078.6205676144	1811115.706269887	905901.4028697752	994664.8798826756	1017845.1189079282	939560.0417104528	853432.1215904065	852114.8810952691	1.91331967545672	0.9360779378063648	3.90372572966332e-08	1	1.44024865540397
Com_1589_pos	Argininosuccinic acid	C10 H18 N4 O6	290.123	1.411	291.13	Full match	Full match	Full match	Organic acids and derivatives	Carboxylic acids and derivatives	Amino acids, peptides, and analogues	Aspartic acid and derivatives	19861026.32816751	18792698.966513768	18472277.754420534	19577178.540993243	19364123.05602733	20320580.840155933	26304936.426721893	29523117.93785433	25662762.584942672	25989543.64540684	27305047.28575547	24983571.67998441	0.728476114739688	-0.457046	2.99245548622162e-06	1	0.547303036939287
Com_158_neg	Uric acid	C5 H4 N4 O3	168.028	1.751	167.02	Full match	Full match	Full match	Organoheterocyclic compounds	Imidazopyrimidines	Purines and purine derivatives	Xanthines	229371881.1438876	110151033.98579793	242653944.6704988	206119624.1052504	202200484.6572393	253190642.01134208	148615806.602317	82507191.64132814	176798220.14362925	163629701.0434929	159048859.08028677	146487045.22786972	1.41797548077659	0.5038325861261918	0.0688946313050806	0.861111111111111	0.834415823928072
Com_1591_pos	N4-Acetylsulfamethoxazole	C12 H13 N3 O4 S	295.063	4.983	296.07	Full match	No results	No results	Benzenoids	Benzene and substituted derivatives	Benzenesulfonamides	Benzenesulfonamides	1704038.8849436434	1740897.9169073184	1589105.3856817384	1835647.6216581373	1693270.5018079423	1682967.437397308	1757556.133797753	1889719.0787863408	1551504.2466134485	1439886.035282937	1596918.7651419404	1505940.1899787786	1.05177868221801	0.07283116122955795	0.276380910382399	0.666666666666667	0.306166557012743
Com_160_neg	Lysops 22:6	C28 H44 N O9 P	569.274	8.851	568.267	No results	No results	Full match	Lipids and lipid-like molecules	Glycerophospholipids	Glycerophosphoethanolamines	2-acyl-sn-glycero-3-phosphoethanolamines	82391069.00309853	84542762.06217667	83255623.36764383	84040772.24026816	87016420.3193453	85197084.35036726	71041294.00793292	75580949.61344188	72970978.28050585	73424027.7283315	75068011.08051793	74653382.22429642	1.14388870143694	0.1939466869971334	7.95823225059318e-07	1	0.148538123956782
Com_160_pos	CAR 18:2	C25 H46 N O4	423.336	7.732	424.343	No results	Invalid mass	No results					15979061.914005153	15434464.415478714	15592130.000521194	15392412.611105287	14726298.518205686	15274377.768687738	18242728.03433667	17380299.788322996	15953060.496864513	15290444.187788147	15935801.092740308	16250682.601890665	0.932821117124054	-0.100328	0.0514581066714464	0.833333333333333	0.330862460570904
Com_1613_neg	Tretinoin	C20 H28 O2	300.209	8.927	299.201	Full match	Full match	Full match	Lipids and lipid-like molecules	Prenol lipids	Retinoids	Retinoids	3689629.875150624	3483986.9134093826	3557616.7318010894	3481853.784439916	3996529.810557338	3803015.645508993	3719016.391850884	3605489.3233279134	3605224.5096611856	3492754.871339445	3776037.79535914	3796009.314596452	1.00082295702235	0.0011867877443074624	0.999815059460358	0.555555555555556	0.0533217954015266
Com_1618_neg	2,3-Dinor-8-epi-prostaglandin F2α	C18 H30 O5	326.21	6.682	325.202	Full match	No results	No results	Lipids and lipid-like molecules	Fatty Acyls	Eicosanoids	Prostaglandins and related compounds	4545730.19597412	4641818.262235779	4851891.614850533	4968576.928575019	5050380.629621815	5398257.401533413	4125683.3531721537	4321513.067550771	4348978.630966181	4548212.495516031	4451724.415530846	4459711.713055249	1.12190938652405	0.16595615821809606	0.00448202318823996	0.972222222222222	0.316057253029616
Com_1628_pos	Phosphoethanolamine	C2 H8 N O4 P	141.02	1.228	142.027	No results	No results	Full match	Organic acids and derivatives	Organic phosphoric acids and derivatives	Phosphate esters	Phosphoethanolamines	14920959.230777036	12679439.910995184	16030615.900971536	15337148.2370775	16103368.593651714	14377736.758930683	14874630.127897546	15780639.029362584	13348963.69639591	13043609.494834438	12988893.0037459	15370336.11300476	1.04732860052235	0.06671416047903464	0.385796918218192	0.638888888888889	0.427726894499155
Com_1634_neg	Kynurenic acid	C10 H7 N O3	189.042	2.24	188.035	Full match	No results	Full match	Organoheterocyclic compounds	Quinolines and derivatives	Quinoline carboxylic acids	Quinoline carboxylic acids	5391884.818926769	5964058.3182026185	6365011.692817599	6214371.497689955	6078452.32854103	6166740.440284343	7276674.687626869	7053285.586800642	7757780.642985873	7699673.488947416	7314986.90681066	8329800.307502202	0.796362883721633	-0.328502	5.48276685238827e-05	1	1.40807003610439
Com_1645_pos	N~1~,N~4~-bis(3-chloro-4-methylphenyl)but-2-enediamide	C18 H16 Cl2 N2 O2	362.054	5.641	363.062	Invalid mass	No results	No results					1942661.6087595148	1364297.7514294686	1508978.7849040169	1603820.5543881892	1531367.631373993	1210469.4526578174	2032997.655617538	2050442.5954939085	1918497.1537295547	1921267.8774122729	2012242.0032623592	1666116.3760957893	0.789686291497752	-0.340648	0.0111122086331041	0.916666666666667	1.12849282767752
Com_1647_pos	1-(2-pyridin-2-yldiazenyl)-2-naphthol	C15 H11 N3 O	249.087	4.824	250.094	Invalid mass	No results	No results					13989252.58718432	11966192.860914398	13608740.57059455	13850410.81757314	13538202.14065911	11876071.491051592	11310150.12821564	11636010.039702112	9624997.0541628	9686428.50497157	8781673.181552168	10809328.403244851	1.27454601461649	0.34998345955914373	0.00147126110952334	1	0.800909551858356
Com_1653_neg	MGDG O-28:6_18:1	C55 H94 O9	958.72	10.514	957.713	No results	Invalid mass	No results					3110761.4430119656	2746980.0423089764	2974919.189637559	2575247.518249877	2042366.899916968	1974960.7023493263	1644772.1760484595	1505228.5728424632	1440917.823853452	1193615.0816755858	1488736.7305392956	1311668.925310534	1.79677866528679	0.8454127025819611	0.000208135009352544	1	1.45214163427091
Com_1674_neg	LPS 14:0	C20 H40 N O9 P	469.244	8.49	468.237	No results	Full match	No results	Lipids and lipid-like molecules	Glycerophospholipids	Glycerophosphoserines	Phosphatidylserines	3725202.013013692	4211326.580263612	3838912.204878837	3849192.567932168	4028874.9985630224	3899793.623028408	3932298.935856761	4388520.737097379	4792935.895530077	4496608.465278251	4224723.104426473	4381985.047380918	0.89839558822452	-0.154577	0.00969473178437202	0.944444444444444	1.12349698902926
Com_1686_pos	PC O-16:0	C24 H50 N O7 P	495.334	9.2	496.341	No results	Full match	Full match					4263512584.933468	3820374993.150595	3809951526.037318	3973520415.018751	3614521737.962825	3773823973.704172	3018238075.2897573	2853574528.2954736	2607958238.3490634	2218497699.7694664	2385327470.5817013	2224160641.4532013	1.51921053860804	0.6033218184626223	0.000176531200630354	1	1.38298322756228
Com_1697_pos	Methyltestosterone	C20 H30 O2	302.224	10.225	303.231	No results	No results	Full match	Lipids and lipid-like molecules	Steroids and steroid derivatives	Androstane steroids	Androgens and derivatives	952771.6996607332	869052.3766873776	784982.3235740172	667351.8798943982	2166456.9174945657	1774513.6855435667	790018.7109784717	771484.6937255568	638748.3079783345	708851.8057548231	755002.0481717925	723939.1317227645	1.64426968704255	0.7174469439403481	0.0941110993749275	0.833333333333333	0.978337646114127
Com_169_neg	L-Threonic acid	C4 H8 O5	136.036	1.3	135.029	Invalid mass	Invalid mass	No results	Organic oxygen compounds	Organooxygen compounds	Carbohydrates and carbohydrate conjugates	Sugar acids and derivatives	38255622.60551986	42268339.65939093	46183178.41022713	44202537.86380825	43814634.86223245	46412211.90512584	90571104.83151272	86430295.13998128	88543092.23878117	90702452.43743657	93399533.00045212	93970634.82221504	0.480368478688267	-1.05779	8.6960181398641e-08	1	1.41103044541628
Com_169_pos	Isoquinoline	C9 H7 N	129.058	5.178	130.066	Full match	No results	No results	Organoheterocyclic compounds	Isoquinolines and derivatives	Not available	Isoquinolines and derivatives	38587965.27394416	36529050.59098758	37579579.39653168	38524819.013744704	38510707.092350215	38841319.49076889	42759969.02557877	42370017.45930421	40554765.84664334	38730387.71972025	35118414.316274926	38443530.50577362	0.960485086116696	-0.0581649	0.267747167560505	0.694444444444444	0.440794609512562
Com_16_neg	D-Ribose	C5 H10 O5	150.052	1.274	149.045	No results	No results	Full match	Organic oxygen compounds	Organooxygen compounds	Carbohydrates and carbohydrate conjugates	Pentoses	21574012.6957303	21759626.294054672	23286882.237088323	26603385.06053938	23267510.097653147	23342369.05502388	21993247.80322284	21522825.198723648	20478701.977484506	21241691.2523804	22583803.23733706	23028151.27734116	1.06867002782562	0.09581646231315882	0.103631775069003	0.833333333333333	0.741172371846354
Com_1701_pos	ethyl 4-amino-2-(methylsulfanyl)-1,3-thiazole-5-carboxylate	C7 H10 N2 O2 S2	218.02	1.271	219.027	Invalid mass	No results	No results					85457511.46658407	67132169.7754437	80605594.44640426	61497179.95279194	67648328.94493017	77341421.44010977	162901709.80676347	167429605.65027103	147170401.82038677	125596858.95955382	130824850.94290306	128158582.4271432	0.510023641749226	-0.971364	3.29196150559215e-06	1	0.764469174430156
Com_170_neg	3-Methylglutaric acid	C6 H10 O4	146.057	3.344	145.05	Invalid mass	Invalid mass	No results	Lipids and lipid-like molecules	Fatty Acyls	Fatty acids and conjugates	Methyl-branched fatty acids	141055791.98027542	153792584.2337955	167776247.028733	158553022.10579383	171119731.42309138	172731107.3736583	140281545.62721744	108097168.67940567	126258568.63293776	141538050.31280434	144831005.61376286	127539211.56187329	1.22380816634062	0.2913774312666823	0.00465222831889349	0.944444444444444	1.16888370802707
Com_171_neg	4-Oxoproline	C5 H7 N O3	129.042	2.131	128.034	Invalid mass	No results	No results	Organic acids and derivatives	Carboxylic acids and derivatives	Amino acids, peptides, and analogues	Proline and derivatives	160697801.67523634	141939574.8758062	163694204.2798742	156543305.05863374	155212967.38059276	164568378.057216	161301039.97877315	162442412.14006972	165338980.59829152	147827132.03230226	166770472.82901055	156004458.94499266	0.982256392327096	-0.0258284	0.539388869967285	0.638888888888889	0.214818021639044
Com_1728_pos	Υ-Aminobutyric acid (GABA)	C4 H9 N O2	103.064	1.278	104.071	Invalid mass	Invalid mass	No results	Organic acids and derivatives	Carboxylic acids and derivatives	Amino acids, peptides, and analogues	Gamma amino acids and derivatives	843367742.4477249	786319337.5086051	798562868.2771977	894097504.3681462	824945204.3179355	956990168.0289992	829534726.8347672	806968757.6713918	692425295.6085014	675592402.9213594	799598963.6083841	743470346.7943418	1.12241478917529	0.16660592345149355	0.031233868237142	0.805555555555556	0.82580915040477
Com_173_pos	3,4-Dihydroxyphenylpropionic acid	C9 H10 O4	164.048	2.456	182.082	Invalid mass	No match	No match	Phenylpropanoids and polyketides	Phenylpropanoic acids	Not available	Phenylpropanoic acids	270699351.972862	260370366.76190555	249318277.37823603	266006118.9165713	271032928.2680568	270129117.39271057	323703315.5624138	319856815.7034284	327166644.81446505	295586326.26717347	292629104.5690394	299912413.681612	0.854050738071978	-0.227606	0.000141089649932799	1	0.83749358055088
Com_174_neg	LPC 18:3	C26 H48 N O7 P	563.323	8.551	562.316	No results	Invalid mass	No results	Lipids and lipid-like molecules	Glycerophospholipids	Glycerophosphocholines	Phosphocholines	93731280.34803206	94185081.39638378	80968054.78830901	86935818.62842561	84708452.2636795	84596319.78055695	71064694.76628497	77487624.55214241	75498009.40662313	74889344.80241404	74229983.40086733	75957124.30523923	1.16921330267387	0.22553814855051887	0.000705714033569656	1	1.04483051499084
Com_174_pos	L-Tyrosine	C9 H11 N O3	181.075	2.475	182.082	Full match	Full match	Full match	Organic acids and derivatives	Carboxylic acids and derivatives	Amino acids, peptides, and analogues	Tyrosine and derivatives	270699351.972862	260370366.76190555	249318277.37823603	266006118.9165713	271032928.2680568	270129117.39271057	323703315.5624138	319856815.7034284	327166644.81446505	295586326.26717347	292629104.5690394	299912413.681612	0.854050738071978	-0.227606	0.000141089649932799	1	0.83749358055088
Com_1770_neg	all-cis-4,7,10,13,16-Docosapentaenoic acid	C22 H34 O2	330.256	10.228	329.249	Full match	No results	Full match	Lipids and lipid-like molecules	Fatty Acyls	Fatty acids and conjugates	Very long-chain fatty acids	3615576.476709446	3599449.61556502	3592359.742868965	3579233.201574966	3422484.662198557	3188453.12288618	2682093.54681506	2594992.327261961	2587686.096652792	3015653.8131062216	2731843.4840074303	2089263.8882229505	1.33729341033748	0.4193160362599491	0.00105284865125645	1	1.51036566532642
Com_1772_pos	N-Desmethyltramadol	C15 H23 N O2	249.171	6.275	250.179	Invalid mass	No results	No results	Benzenoids	Phenol ethers	Anisoles	Anisoles	9328439.183757776	10363672.847338198	8590699.380620668	10055938.9017064	9609881.315043643	8794831.182791375	9153744.860270288	9274444.518848132	7822877.495031266	8093871.475711151	7781365.452554319	6823714.037236645	1.15921230094615	0.21314480920334788	0.0248868322866788	0.888888888888889	0.967308338715667
Com_177_neg	Hydroxykynurenine	C10 H12 N2 O4	224.08	2.251	223.072	Full match	Full match	Full match	Organic oxygen compounds	Organooxygen compounds	Carbonyl compounds	Alkyl-phenylketones	127914402.88602977	137668148.75361934	148018060.3437031	144791921.06866676	142492645.63548312	139069209.5394197	166939107.66728172	169631078.44586483	181805718.4319794	170156848.73824042	171407415.51324686	189288735.74745297	0.800544461355568	-0.320947	1.65028777538976e-05	1	1.47635430680737
Com_178_neg	Galacturonic acid	C6 H10 O7	194.042	1.3	193.035	Full match	Not the top hit	Full match	Organic oxygen compounds	Organooxygen compounds	Carbohydrates and carbohydrate conjugates	Glucuronic acid derivatives	60227908.07293478	62219955.81245829	67242560.04870729	67877481.43448536	67849416.55290298	68658736.76571867	136856508.36602184	129333747.19772068	131434333.116109	135176996.2426283	137999084.7265953	135850198.1791807	0.488533607790167	-1.03347	1.45905907105726e-08	1	1.21980742915605
Com_17_neg	LPC 16:1	C24 H48 N O7 P	539.322	8.743	538.315	No results	Invalid mass	No results	Lipids and lipid-like molecules	Glycerophospholipids	Glycerophosphocholines	Phosphocholines	1117057919.296487	1131426075.0712245	1115086637.9638934	1146753959.9561176	1168810368.0657766	1144445496.7073047	1050331190.3432586	1114856694.6308956	1097535052.0693994	1133873163.6035528	1107569060.129238	1079517229.5516765	1.03643828066269	0.05163420729825063	0.0237556076433493	0.916666666666667	0.306972138423088
Com_17_pos	Guanine	C5 H5 N5 O	151.05	3.424	152.057	Full match	Full match	Full match	Organoheterocyclic compounds	Imidazopyrimidines	Purines and purine derivatives	Purines and purine derivatives	251503773.2656772	156078946.9199369	234088449.0497244	251622808.501162	97503093.21454464	149699917.13500226	189982628.9870689	181282415.34504688	181788236.98572525	168623332.34545496	165800035.92053118	172079687.02697572	1.07639107867935	0.10620233882749971	0.908284481762579	0.5	0.152111270100161
Com_1800_neg	Gly-Phe	C11 H14 N2 O3	222.1	5.204	221.093	No results	No results	Full match	Organic acids and derivatives	Carboxylic acids and derivatives	Amino acids, peptides, and analogues	Peptides	844819.1956895425	992874.8095678556	933852.5646525446	1270469.5951756367	1078616.0578076744	1221183.6720904936	1029838.94168466	727693.4126342507	982286.3560225476	1359384.0299910335	632061.0912115381	620345.7398526254	1.18502962713864	0.24492312865237445	0.200282441638648	0.694444444444444	0.263074942157671
Com_1800_pos	5-methyl-3-phenyl-4-(1H-pyrazol-5-yl)isoxazole	C13 H11 N3 O	247.07	1.395	248.077	Invalid mass	No results	No results					23233419.187388204	22850517.9002359	21576335.80692799	23018501.27204473	23212264.94303432	23214959.24244512	19656543.539774846	20064836.72717706	16828473.467162333	17561779.14951284	18714501.846784417	15690835.14302034	1.26345214496856	0.33737102120867046	0.00115308002527539	1	0.885390706961895
Com_1805_pos	N-Acetyl-D-galactosamine	C8 H15 N O6	221.09	1.349	222.098	Full match	Full match	Full match	Organic oxygen compounds	Organooxygen compounds	Carbohydrates and carbohydrate conjugates	Acylaminosugars	4642211.954516107	3176563.7134405635	3951715.4609551686	4214475.608916056	4037469.875999044	3833314.015470095	6466709.440530097	5182934.629222319	5058151.794631249	4514620.58063576	4522631.30969182	4834910.158447062	0.780110642959129	-0.358249	0.0079706944545503	0.944444444444444	1.10748376698965
Com_1820_neg	IDP	C10 H14 N4 O11 P2	428.014	3.462	427.007	No results	No results	Full match	Nucleosides, nucleotides, and analogues	Purine nucleotides	Purine ribonucleotides	Purine ribonucleoside diphosphates	4345153.761704169	5751093.468324993	3695621.142493655	6201734.135654319	5816804.691012044	6818037.731083578	4799182.660964805	4358487.603174269	4296049.968671106	5152142.058931649	5004766.349366632	4494228.886296446	1.16095393468752	0.21531072886467942	0.241981740029878	0.694444444444444	0.492173550224616
Com_1821_pos	4-OHE2-1-N7Gua	C23 H27 N5 O4	437.215	9.234	438.222	Invalid mass	No results	No results	Lipids and lipid-like molecules	Steroids and steroid derivatives	Estrane steroids	Estrogens and derivatives	2125081.251919552	2623460.400819857	3569083.110619097	3100510.000749805	2859086.5655267606	2992232.5795864463	3785339.150484878	3402704.8805337967	3505571.3436194663	3350921.941338457	2622526.5384545056	3409145.9581338223	0.86019493073903	-0.217264	0.106887423032464	0.75	0.30899859346659
Com_1849_neg	LPE 13:0	C18 H38 N O7 P	411.239	7.858	410.232	No results	Full match	Full match	Lipids and lipid-like molecules	Glycerophospholipids	Glycerophosphoethanolamines	1-acyl-sn-glycero-3-phosphoethanolamines	3088028.7801375766	3995594.552085372	3991361.435256812	3440080.682398984	3536536.069735985	4319476.4169965405	2779598.0636380115	2796381.5842705253	3517540.656471398	3760746.62182578	2937645.446935836	3858486.2701925496	1.13845415264387	0.18707619302467543	0.126901392482601	0.777777777777778	0.641932566124414
Com_1851_pos	PC O-20:4	C28 H50 N O7 P	543.334	8.778	544.341	No results	Full match	Full match					186672563.8086909	181844481.0948428	184042342.02287155	159533290.5118588	138557300.80528694	154332218.9063338	109683950.24299474	116387766.5545822	87468686.88280416	94029459.7750809	88921789.43012178	96089121.52198106	1.69594128016492	0.7620862192634784	1.55248938652332e-05	1	1.0937216173451
Com_1852_pos	DPK	C15 H26 N4 O6	340.172	9.361	341.18	Invalid mass	No results	No results					4614205.201494081	4702547.925368667	4699458.004108515	4717301.043265951	4657993.5909402445	4683710.378747432	5460153.238022519	4493116.129335877	5031607.363110025	4731166.564554438	5196281.32430115	5166631.673865333	0.933383986806811	-0.0994574	0.0674868052538455	0.833333333333333	0.312720561312771
Com_185_neg	Ethyl-β-D-glucuronide	C8 H14 O7	222.074	1.305	221.066	Full match	Full match	No results	Organic oxygen compounds	Organooxygen compounds	Carbohydrates and carbohydrate conjugates	O-glucuronides	66873569.24654107	67760904.89679267	71554077.63491902	72245724.81350383	72262367.7391336	74044286.4999198	92994923.62080576	88205276.34199385	87486755.19801521	91795531.8575412	93899345.5530346	92751773.36490008	0.776302033401815	-0.36531	4.77625854324109e-07	1	1.31848244636219
Com_1874_neg	N-(4-chlorophenyl)-N'-(2-phenoxyphenyl)urea	C19 H15 Cl N2 O2	338.085	1.405	337.078	Invalid mass	No results	No results					2486158.7790403427	2416397.351897989	2734799.6700789733	2533738.2351756166	2986026.945941509	2811852.7244544164	2734294.684513048	2863466.2678902377	2736943.7378198053	2921549.165456454	3059879.7710528155	3053555.66644024	0.919358627380035	-0.1213	0.0582899296066985	0.805555555555556	0.258402702274248
Com_1876_pos	Xanthurenic acid	C10 H7 N O4	205.038	5.221	206.045	Full match	No results	Full match	Organoheterocyclic compounds	Quinolines and derivatives	Quinoline carboxylic acids	Quinoline carboxylic acids	2197621380.592676	2387358572.0472283	2264014464.195257	2415143480.749088	2355500640.6445804	2446017415.725909	2459522468.2826314	2388759071.8762927	2391146333.037148	2060458622.0494115	1977098084.871311	1787438552.3803456	1.07663811951766	0.10653341152655031	0.198072394038852	0.611111111111111	0.697394389385522
Com_1878_pos	CAR 12:1	C19 H36 N O4	341.257	6.545	342.264	No results	Invalid mass	No results					1532923.2365301868	1362239.0159900174	1260277.556655713	1381671.440312495	1520467.9720547204	1352903.4463766154	2643888.1397003816	2182437.309768976	2156998.218834936	2033049.92485036	1722128.1944260404	2053843.528488153	0.657462135372088	-0.60502	0.000236930459704685	1	0.924459467170504
Com_18_neg	LPE 20:5	C25 H42 N O7 P	499.27	8.387	498.262	No results	Full match	No results	Lipids and lipid-like molecules	Glycerophospholipids	Glycerophosphoethanolamines	1-acyl-sn-glycero-3-phosphoethanolamines	1228552507.5343852	1239537612.6346748	1222143441.3549285	1241597493.4781666	1317649926.8907008	1237055601.6255944	938728489.7616608	999004573.1762604	980531489.9744945	966366334.0046928	1045845845.6457908	968417289.955285	1.26914241126212	0.3438539639733622	3.50750654557067e-07	1	1.70780867032489
Com_1914_pos	Trehalose	C12 H22 O11	342.117	1.31	381.08	No results	No results	Full match	Organic oxygen compounds	Organooxygen compounds	Carbohydrates and carbohydrate conjugates	O-glycosyl compounds	37864102.60392576	33206322.494279552	31647290.464902274	30580241.45582306	32041431.77690121	31547422.993518826	50848275.57160943	55459808.796580434	48567865.25338021	46728597.77735321	42137698.12946937	39997237.52774189	0.69389994536079	-0.5272	0.000203662449600006	1	1.33085963210803
Com_1918_pos	1-(3,4-dimethoxyphenyl)ethan-1-one oxime	C10 H13 N O3	217.072	4.822	218.08	Invalid mass	No results	No results					37825428.33960477	33067908.448009647	36594945.01785844	37370887.41903161	36449104.52855467	33375132.257484708	29956616.65430217	31384168.6000958	24765189.68926353	26406116.75449306	24704253.47654892	29861273.456647765	1.28493216368036	0.3616921962243868	0.0009197138867166	1	0.18804792755213
Com_1923_pos	methyl 2-methyl-5-{[3-(1,3-oxazol-5-yl)anilino]sulfonyl}-3-furoate	C16 H14 N2 O6 S	362.054	5.494	363.062	Invalid mass	No results	No results					531243.4008137851	400027.3057625375	321340.8558534251	393162.5631502167	407084.5652734084	352506.98736063443	608136.3741427815	599307.0977349397	639564.6362122531	633160.5184334323	505244.8803160481	530127.3861934402	0.684209272883432	-0.54749	0.00128396501052013	0.944444444444444	0.890916618885171
Com_1933_pos	2,4-Dimethylbenzaldehyde	C9 H10 O	152.084	6.44	135.081	Invalid mass	No results	No results	Benzenoids	Benzene and substituted derivatives	Benzoyl derivatives	Benzoyl derivatives	577696707.1624048	541940824.0669303	532213125.3752127	564208750.1524962	546649511.8514019	553230722.6528438	496626970.1599518	520266144.4822552	461777648.78581375	464810835.9908468	393246752.4007673	383777344.9641745	1.21886884676676	0.2855428968368987	0.00886431255153572	1	1.27873542696569
Com_1947_neg	5-Hydroxytryptophol	C10 H11 N O2	177.078	4.833	176.071	No results	No results	Full match	Organoheterocyclic compounds	Indoles and derivatives	Hydroxyindoles	Hydroxyindoles	2203122.669861428	2170208.285922324	2338697.1799867777	2424950.1488059424	2335058.0739161195	2494334.726127353	2094857.7103558348	1823689.7736591017	2098146.630880713	2146316.196508943	1857524.964956444	2158097.549132474	1.14679301730685	0.19760502531066876	0.00517937639175036	1	1.07167810818521
Com_1954_pos	LPC 17:0-SN1	C25 H52 N O7 P	509.35	9.748	510.357	No results	Full match	Full match					103254065.25496532	98977503.1323779	107365111.041965	52173817.78780101	103676409.6764384	104570395.47859912	104244078.38534728	103872563.7806434	82887368.30170067	92853872.31277873	100817658.65083916	96258935.79104182	0.981207562507904	-0.0273697	0.726055845087835	0.638888888888889	0.161090959898666
Com_1957_pos	6,6-dimethyl-4-piperidino-5,6-dihydro-2H-thiine-2-thione	C12 H19 N S2	241.096	1.406	242.103	Full match	No results	No results					4612153.353541352	4369609.994348862	4756245.891467333	4149915.775726547	4655150.051875237	4740701.819389096	6394028.751497272	7461309.575445802	7261099.89278205	6152141.663765884	6518966.089496218	5926289.582434951	0.687009363481724	-0.541598	2.39750754093392e-05	1	0.961898435239998
Com_1960_neg	Lactitol	C12 H24 O11	344.132	1.315	343.125	No results	No results	Full match	Lipids and lipid-like molecules	Fatty Acyls	Fatty acyl glycosides	Fatty acyl glycosides of mono- and disaccharides	4388099.608200387	4632508.83019142	4793315.221769823	5083501.874186842	4900354.079033858	4843018.9254511725	6253142.783483137	1699455.046525765	5889077.300848619	6203779.481045939	6235839.630359208	1795412.9386234153	1.02009107956689	0.028697970013663445	0.560335884587367	0.666666666666667	0.348453479303232
Com_1964_pos	Asp-Phe methyl ester	C14 H18 N2 O5	294.122	5.344	295.129	No results	No results	Full match					811447.355953665	714722.3009709625	764758.3100579041	797328.4386358028	666029.870420508	780407.1848487635	745992.4541696106	790430.7605443259	631511.565365284	641850.3499954122	620781.3211841485	567644.8824726759	1.13418053283728	0.18165029909771901	0.0579949041318003	0.833333333333333	0.799386345524625
Com_1968_neg	LPS 18:4	C24 H40 N O9 P	517.244	8.108	516.237	No results	Full match	No results	Lipids and lipid-like molecules	Glycerophospholipids	Glycerophosphoserines	Phosphatidylserines	3913500.6408059057	3786206.8019034727	3655345.692710156	3734315.190945714	4261794.473009953	4200301.404600944	4514564.825904027	4733948.635189778	4985425.9128731135	5553335.57138258	4248337.596074773	5030103.121165207	0.810283306882041	-0.303502	0.00152156679172205	0.972222222222222	1.39235173317187
Com_196_pos	N6-Succinyl Adenosine	C14 H17 N5 O8	383.108	4.996	384.116	No results	No results	Full match	Nucleosides, nucleotides, and analogues	Purine nucleosides	Not available	Purine nucleosides	11586897.792740058	12221807.893708274	11085913.49516364	11703014.142885238	11635482.858692637	11761621.3286428	13065870.031218467	12622124.121304244	11804297.13183182	10892433.782686155	11577202.66597524	11830367.910762202	0.974961684734743	-0.0365826	0.437900602923126	0.638888888888889	0.155274386986384
Com_1978_pos	Vitamin A	C20 H30 O	286.23	8.689	269.227	No results	No results	Full match	Lipids and lipid-like molecules	Prenol lipids	Retinoids	Retinoids	1298136.9289589664	850260.929029122	1077252.9753736537	879909.8395410839	684356.1090864097	681280.3534204102	656820.8403334997	559406.4318283241	591227.5400963572	498401.0241314213	506693.6630920369	448312.413941164	1.67783772532298	0.7466031900371352	0.00314119299190358	1	1.27751807753027
Com_1982_neg	(R)-3-Hydroxy myristic acid	C14 H28 O3	244.204	7.879	243.197	Full match	No results	No results	Lipids and lipid-like molecules	Fatty Acyls	Fatty acids and conjugates	Long-chain fatty acids	2809572.5724634067	2911630.8879436315	2972129.107323701	3437311.8068738244	3223741.407163036	3290541.63732947	3535864.7568966304	3334161.2274121386	3976921.732537952	3680884.160808362	3417903.0381959947	3881365.359583348	0.854210004252431	-0.227337	0.00441787856937494	0.944444444444444	0.598657256058762
Com_1985_pos	Decanoylcarnitine	C17 H33 N O4	315.241	6.343	316.249	Full match	Invalid mass	No results	Lipids and lipid-like molecules	Fatty Acyls	Fatty acid esters	Acyl carnitines	341722.99338043487	392670.78599555854	363695.1322489438	354566.6256864411	374227.74579335697	422741.92762415146	559629.1282388241	627738.3164722683	569918.2701858112	486374.6132501066	583310.7008898647	509510.9839118456	0.674250663422792	-0.568643	1.46009269026757e-05	1	1.14907590645091
Com_1990_neg	LPE 15:1	C20 H40 N O7 P	437.255	8.198	436.247	No results	Full match	No results	Lipids and lipid-like molecules	Glycerophospholipids	Glycerophosphoethanolamines	1-acyl-sn-glycero-3-phosphoethanolamines	2990361.4302961472	2886037.178380643	2628365.8463599263	2837223.124125284	2921452.5654349653	2951524.1278246976	2547181.450125805	3600082.662918723	3877964.801184368	2977654.1396238613	2925293.401865454	2935729.628686112	0.912587467059862	-0.131965	0.257888700914246	0.694444444444445	0.393205639264982
Com_1998_neg	FAHFA 20:4/20:4	C40 H62 O4	606.463	9.897	605.456	No results	Full match	No results					1368166.516577104	1259495.229442675	1402868.0997258616	1335695.0185696187	1340129.654671966	1538634.4465498056	733768.6498894877	1064803.6448871975	967749.3032511604	982075.3137135528	873711.5814975358	905561.6708596224	1.49158483063752	0.5768460301436698	0.000172433188846781	1	1.40238229839663
Com_19_neg	Gluconic acid	C6 H12 O7	196.058	1.272	195.05	Full match	No results	Full match	Organic oxygen compounds	Organooxygen compounds	Carbohydrates and carbohydrate conjugates	Sugar acids and derivatives	929155877.667924	961481447.5619602	1025102793.3736056	1024765624.2934898	1049544620.9956924	281506.9812821462	1365087580.1358123	1320002980.278524	1324523651.5010595	1359372743.2675004	1358875679.5589707	1345097662.6885395	0.618153897333344	-0.693962	0.276892152637371	1	0.656091194711377
Com_1_neg	LPE 16:1	C21 H42 N O7 P	451.269	8.614	450.262	No results	Full match	No results	Lipids and lipid-like molecules	Glycerophospholipids	Glycerophosphoethanolamines	1-acyl-sn-glycero-3-phosphoethanolamines	4052079533.153092	3946119869.565231	1126123590.9876888	4113797389.096032	3848439688.222312	3894104740.304952	3439160279.6554146	3791510825.117721	3558745780.273401	3398418384.0622635	3418650599.490242	3583475603.4473743	0.990122839015389	-0.0143206	0.679539376026985	0.833333333333333	0.204303781576921
Com_2007_pos	N6-Me-dA	C11 H15 N5 O3	283.127	1.316	266.124	Invalid mass	No results	No results	Nucleosides, nucleotides, and analogues	Purine nucleosides	Purine 2'-deoxyribonucleosides	Purine 2'-deoxyribonucleosides	333272571.726286	320918488.5696257	315745987.4832696	330078117.08203006	334687008.81116974	335061045.72010684	856256032.9093709	859433877.0949235	829221472.1830857	802537798.8109537	795451419.4336531	969029245.5198524	0.385326731538061	-1.37585	5.35083172067318e-08	1	1.55986779254224
Com_2062_pos	5,6-dimethyl-4-oxo-4H-pyran-2-carboxylic acid	C8 H8 O4	168.04	3.328	169.048	Invalid mass	No results	No results					61819574.33344282	59409804.82593148	54291061.34137055	58568531.33010098	58940199.512493305	61596732.1300714	47111584.09890054	44369687.35311982	41281716.60046561	37245162.10727101	35841817.63628387	31989718.324839707	1.49102914344234	0.5763084566078287	0.0005692577045885	1	1.6347205092509
Com_2070_pos	3-Chloro-L-tyrosine	C9 H10 Cl N O3	215.036	4.789	216.043	No results	No results	Full match	Organic acids and derivatives	Carboxylic acids and derivatives	Amino acids, peptides, and analogues	Tyrosine and derivatives	325282.55588914256	225255.2820774019	216309.83172287105	162394.1044797574	347485.5263876589	297591.3799023483	4468094.49215981	4673777.032255624	3868653.1227246807	4238707.005330899	3610377.28962168	4655111.043881973	0.0617023695076637	-4.01853	3.28343454671668e-07	1	1.59249462539248
Com_2079_neg	DL-Panthenol	C9 H19 N O4	205.131	5.028	204.124	No results	No results	Full match	Lipids and lipid-like molecules	Fatty Acyls	Fatty amides	N-acyl amines	1734771.9879803094	1947326.7702606583	1969421.5157988104	1797643.6750692632	1968393.2731054968	2144698.164462202	2340495.768697813	2220738.2001218526	2353997.559666192	2364804.223322811	2275657.683457068	2334231.8125621127	0.832420274434874	-0.264616	0.00118949893734724	1	1.35020259984866
Com_2113_pos	1-(1-adamantyl)-2-[(2-chloro-4-fluorophenyl)thio]ethan-1-one	C18 H20 Cl F O S	338.091	5.325	339.098	Full match	No results	No results					421654.35787523526	381417.3404577414	352469.72570428887	417474.0187002014	322111.36435696017	395924.2283040976	533064.3405673946	579357.1488320796	494113.8176949943	414286.4846513107	509744.4495463996	524015.96542146994	0.750037445501724	-0.414965	0.00100680849461814	0.944444444444444	0.935714010048124
Com_2129_pos	PC O-20:2	C28 H54 N O7 P	547.364	9.684	548.372	No results	Full match	Full match					17234881.251754023	16789946.36727927	15985115.710875358	13458181.529187374	14597631.749508066	13409759.390844684	10023596.388003826	9620888.776266124	8708157.248534553	7618407.281116482	6892310.910443316	7366483.162758796	1.82113877207243	0.8648408608938853	2.33745244305829e-05	1	1.32131555776651
Com_2140_pos	2,3-dihydroxypropyl 12-methyltridecanoate	C17 H34 O4	284.236	8.2	285.243	Invalid mass	No results	No results					23390741.86117062	21349514.337597106	21475298.469063245	20353934.977050744	18900895.26601533	20511857.88386429	16645199.169900931	15815472.358887725	13939784.968148496	11780563.100380488	12575635.306203254	11837250.940453907	1.52532128741738	0.6091131580482293	0.000335980142459463	1	1.10628008165039
Com_2147_pos	Citicoline	C14 H26 N4 O11 P2	488.108	1.306	489.116	No results	No results	Full match	Nucleosides, nucleotides, and analogues	Pyrimidine nucleotides	Pyrimidine ribonucleotides	Pyrimidine ribonucleoside diphosphates	2637627.83275883	2658496.0047374605	3382109.35130273	2809920.220613684	3142194.2773473235	3272002.665504224	1778613.3992729243	2018835.637193916	1843603.667944544	1623385.9042504602	1653754.5149112588	2032899.463346449	1.63475472517213	0.7090741933243225	9.40022557772043e-06	1	1.19648184894616
Com_2155_neg	N-Oleoyl Glycine	C20 H37 N O3	339.278	9.588	338.27	No results	No results	Full match	Organic acids and derivatives	Carboxylic acids and derivatives	Amino acids, peptides, and analogues	N-acyl-alpha amino acids	2037675.823915855	1915959.45949612	2073502.628666397	1853444.8405666165	1774510.8509308696	1870058.7028266029	1721623.5845869866	1675553.1198231922	1682540.9668448565	1663414.6733830562	1576540.4192175271	1562467.205343454	1.16626078383067	0.22189042101881465	0.000581743306186905	1	1.02768503809223
Com_2161_neg	Ursolic acid	C30 H48 O3	456.36	9.653	455.353	Full match	No results	No results	Lipids and lipid-like molecules	Prenol lipids	Triterpenoids	Triterpenoids	949633.6385772896	912889.8732857396	757886.4530741822	733498.6536040701	682217.3947356857	684647.3394250395	135781.33986916422	147639.10728341798	139069.36432258328	137175.87554380132	143375.81169847609	136026.7421088034	5.62620907693202	2.4921631659921735	3.13018005818401e-07	1	1.19759754089365
Com_2163_pos	LPC 14:0	C22 H46 N O7 P	489.285	8.285	490.292	No results	Invalid mass	No results	Lipids and lipid-like molecules	Glycerophospholipids	Glycerophosphocholines	Phosphocholines	132187613.71286628	119154891.51257096	1817895.6051339388	111096374.75334965	105158246.79564244	102874827.56447937	78958050.67857516	80246700.95092998	74659300.29248342	64297958.90293584	59748405.77187634	57355649.63527114	1.37812813634577	0.462710033961108	0.800263575167209	0.833333333333333	0.112911848747041
Com_216_neg	methadone-d9	C21 H18 [2]H9 N O	317.955	1.152	316.948	Invalid mass	No results	No results					42178277.12275812	43378379.65396193	51617014.4800124	45092267.35444832	47400050.54926601	47043922.16842909	42690615.31855767	39977032.49519019	43876838.90623546	44944855.31658409	43503124.54500305	43605600.04957266	1.07003859283901	0.09766283091930444	0.0860808730603934	0.75	0.510988714999085
Com_2173_pos	octadec-9-ynoic acid	C18 H32 O2	262.23	8.921	263.237	Invalid mass	No results	No results					10242602.328964392	11816350.748724611	10410882.837610692	11812451.231998846	12169564.796463698	11371986.655740105	14150732.363996845	15304581.895811666	16085664.82180659	15057089.135255087	12695115.678334516	16055261.920686152	0.759093658319009	-0.39765	0.000198031806979978	1	1.49264568768808
Com_2174_neg	Adenosine-5'-diphosphoglucose	C16 H25 N5 O15 P2	589.074	3.466	588.067	Invalid mass	No results	No results	Nucleosides, nucleotides, and analogues	Purine nucleotides	Purine nucleotide sugars	Purine nucleotide sugars	2264329.8948546434	1825262.0823427616	1781394.612800219	2115430.239182057	1781926.0177934165	2179972.371170441	1011848.072571535	1073392.0182741976	911320.8943421728	988762.8244132226	1024510.7784038757	1288274.9908324466	1.89712723612996	0.9238164403614064	1.95096599987145e-06	1	1.45208861573838
Com_2176_neg	PE 18:1_20:5;O	C43 H74 N O9 P	779.508	9.447	778.501	No results	Full match	No results					2117179.4741430185	1962935.234635408	2013904.680639832	1513325.0452611751	1585987.961932993	1428700.1405932433	1438247.4051991322	1574075.852778375	1260680.5654213843	1107461.9269304196	1251928.5416207658	1411449.3288052485	1.32051703613406	0.4011029139908689	0.0106330903034488	0.916666666666667	1.14082632702111
Com_2192_neg	N-Acetyl-L-tyrosine	C11 H13 N O4	223.084	5.18	222.077	No results	No results	Full match	Organic acids and derivatives	Carboxylic acids and derivatives	Amino acids, peptides, and analogues	Tyrosine and derivatives	2663461.039452518	2724663.191560208	2803149.2485215585	2789142.130923246	2572625.366510744	2612732.86287788	3336400.870759944	3322884.808680129	3562622.4657995915	3399240.6230249787	4310580.032628584	3286054.8429979584	0.761897383400855	-0.392331	0.00087904729961638	1	1.10545176515665
Com_2194_pos	o-Cresol	C7 H8 O	108.058	9.784	109.065	No results	No results	Full match	Benzenoids	Phenols	Cresols	Ortho cresols	12433377.918761048	12252488.482553206	12697480.497102972	14387878.653138	13949697.97304906	13741802.549742045	10932441.327463742	12665503.19688045	9968665.476758298	9763090.160681328	8970279.215864612	9207663.67120524	1.29191629097593	0.3695125944077494	0.00245881309545811	0.944444444444444	1.30900616174365
Com_2196_pos	2-methyl-2,3,4,5-tetrahydro-1,5-benzoxazepin-4-one	C10 H11 N O2	159.069	5.752	160.076	Invalid mass	No results	No results					18967351.5272206	21085811.642652307	18379899.00229828	21824429.02581926	20200993.115273748	20462170.66405036	16568671.737684488	20057265.51392316	19336339.14065388	18989871.06199377	18515786.71325708	18855365.28025161	1.07654115906334	0.10640347867042838	0.0765535875504325	0.777777777777778	0.347247706945219
Com_219_neg	D-α-Hydroxyglutaric acid	C5 H8 O5	148.036	1.878	147.029	Invalid mass	Invalid mass	No results	Organic acids and derivatives	Hydroxy acids and derivatives	Short-chain hydroxy acids and derivatives	Short-chain hydroxy acids and derivatives	118254685.4739446	115501042.0022117	124099837.75351176	119879365.3338336	119929923.9592944	128559370.63266674	60440875.63983564	61608603.43260303	57797821.54701568	63499490.10540134	62008383.72117689	64879613.55200919	1.96152346753354	0.9719745958237421	4.36582251072941e-11	1	1.69548643348464
Com_21_neg	LPC 18:2	C26 H50 N O7 P	565.338	9.059	564.33	No results	Invalid mass	No results	Lipids and lipid-like molecules	Glycerophospholipids	Glycerophosphocholines	Phosphocholines	1070595037.9511238	1110868032.6470444	1073888443.7520704	1050472935.7181787	1069331508.7424662	1041033823.4479908	836459582.9277308	893352321.5970954	865227697.9259171	824682779.2811818	822800032.5594004	833258492.8734713	1.26407934061969	0.33808701788707707	1.64287257583739e-07	1	1.34242688419573
Com_2204_neg	LPS 18:0	C24 H48 N O9 P	525.307	10.54	524.3	No results	Full match	No results	Lipids and lipid-like molecules	Glycerophospholipids	Glycerophosphoserines	Phosphatidylserines	4397719.730590908	3563809.012625072	3472389.302317116	3030172.378482338	2797917.1581359697	3026752.820723457	2560882.048644642	2711564.2549124607	2714243.3152527083	2836039.5358491708	2822966.567938276	2567124.212700271	1.25140231519524	0.32354567825457303	0.0221224326934218	0.944444444444444	0.745866494567379
Com_2219_pos	Glu-Glu	C10 H16 N2 O7	276.096	1.431	277.104	No results	No results	Full match	Organic acids and derivatives	Carboxylic acids and derivatives	Amino acids, peptides, and analogues	Dipeptides	1735322.591104284	1675727.347736132	379214.1174442425	1641159.055210873	1721655.5970738165	1359651.572204505	1461493.069073262	1663257.2791875207	1448166.9961806631	1610466.8961421738	1613637.3117848423	1449582.766701074	0.920633130501519	-0.119302	0.474002651616564	0.638888888888889	0.369803882213677
Com_2224_pos	(2R,3S,4S,5R,6R)-2-(hydroxymethyl)-6-(2-phenylethoxy)oxane-3,4,5-triol	C14 H20 O6	284.127	6.444	285.134	Full match	No results	No results					10985165.883366182	11862201.354442112	9145449.178846484	4742378.212546225	9433186.538284998	10353274.609828196	10924907.663058529	8797879.491533423	8985536.169208277	7405760.911751571	9159198.495555062	7988116.2400649795	1.06121237648878	0.0857134063434618	0.855848994607062	0.722222222222222	0.169866270673591
Com_2228_pos	LPC 17:1	C25 H50 N O7 P	1058.63	9.207	530.323	No results	Invalid mass	No results	Lipids and lipid-like molecules	Glycerophospholipids	Glycerophosphocholines	Phosphocholines	19902109.78343245	1.71084e+07	16248865.605343776	19671063.60809453	20050109.0043349	21727954.16264827	22792305.4292576	19283498.14951879	20657005.94934982	17440451.13972089	16156085.297235852	15455190.625733528	1.02615695438413	0.03725141319988705	0.697844708722302	0.583333333333333	0.0979069561122618
Com_222_pos	(9cis)-Retinal	C20 H28 O	284.215	7.127	285.222	Full match	No results	Full match	Lipids and lipid-like molecules	Prenol lipids	Retinoids	Retinoids	8188830.402751437	7717349.120329402	7610835.200578197	7408603.621808907	8048845.80496668	8294629.670730871	8680803.768123886	8911741.397478182	8144239.76932682	7852046.909509306	7682700.445304474	8267938.82557657	0.954170336440034	-0.0676813	0.149488631565648	0.722222222222222	0.284477391786469
Com_2239_pos	Chrysin	C15 H10 O4	254.058	1.267	255.066	Full match	No results	No results	Phenylpropanoids and polyketides	Flavonoids	Flavones	Flavones	5848635.686354399	5458531.971725159	5320625.631002191	6121437.837946012	5445326.57890397	6477619.979693752	7624029.320381723	7319991.550744268	6053967.727601176	6642232.387440511	6901937.087935724	5510528.933834825	0.865664210712096	-0.208121	0.0415983430446635	0.861111111111111	0.887806854403266
Com_2242_neg	LPS 17:1	C23 H44 N O9 P	509.272	8.934	508.265	No results	Invalid mass	No results	Lipids and lipid-like molecules	Glycerophospholipids	Glycerophosphoserines	Phosphatidylserines	1551170.306863287	1053179.6908250132	914861.8178965996	740302.3798541824	635349.9423923517	763471.9268037908	918723.7388500712	569250.8845882914	686456.3996961757	576331.7550132101	485923.7270968187	397303.6564354394	1.55705871862332	0.6388233512694445	0.0333528650243132	0.861111111111111	0.804612768936998
Com_224_neg	LPE 17:1	C22 H44 N O7 P	465.286	9.042	464.278	No results	Full match	No results	Lipids and lipid-like molecules	Glycerophospholipids	Glycerophosphoethanolamines	1-acyl-sn-glycero-3-phosphoethanolamines	48409869.28570226	48833580.41093834	47425550.65364662	45821567.91569017	45631736.78494407	42894128.41327821	32057557.26104078	33026032.787476383	31512500.935774274	30419777.5567516	29264831.34738436	29806448.417498644	1.4993858308017	0.5843716738525763	3.74721215863355e-08	1	1.16850560547882
Com_2251_neg	LPG 14:0	C20 H41 O9 P	456.249	8.549	455.242	No results	Full match	No results	Lipids and lipid-like molecules	Glycerophospholipids	Glycerophosphoglycerols	Phosphatidylglycerols	2071107.4291274915	1849598.4694890543	1821992.9327650468	1873863.517820208	1761478.4081405606	1872723.046757764	877616.180310158	1028551.1272868976	1081641.0918900662	1028612.7563279596	889463.2538874416	1087214.7180620204	1.87728645301028	0.9086488061655942	6.5464386025669e-07	1	1.30073451718051
Com_2265_pos	5-OxoETE	C20 H30 O3	318.218	8.005	319.225	Full match	No results	No results	Lipids and lipid-like molecules	Fatty Acyls	Fatty acids and conjugates	Long-chain fatty acids	41815938.367638364	43742627.54432754	42801471.65059753	38540780.90813439	46619069.10255372	44350031.67425895	43787049.61531227	35929067.75989857	42211136.006754205	38278730.11000196	31223293.35516961	32547707.50346933	1.15132	0.20329300128926142	0.0477409184606718	0.833333333333333	0.938734547353551
Com_226_pos	16α-Hydroxydehydroepiandrosterone	C19 H28 O3	321.229	6.964	322.236	Invalid mass	No results	No results	Lipids and lipid-like molecules	Steroids and steroid derivatives	Androstane steroids	Androgens and derivatives	7513227.956791054	7043859.084003008	6865125.974970011	6857523.506580829	7038738.432854068	7172954.540562076	17156003.43393401	16889916.091171112	17135093.572571523	14995072.508876458	15306007.640411025	15235037.401789509	0.439337159929575	-1.1866	7.42434861216814e-09	1	1.68288639923305
Com_2270_pos	1-adamantyl(piperidino)methanone	C16 H25 N O	247.194	7.487	270.184	Full match	No results	No results					1565337.715755545	1586428.3075929182	1395563.3852993017	1498461.532495682	1471792.2273120326	1514442.8650859718	1277922.1144562357	1373039.2294751788	1272751.944637663	1185876.933547719	1064928.074197492	1441358.8780012012	1.18594691416531	0.24603943283119759	0.00859242319593029	0.972222222222222	0.954416865169201
Com_2272_pos	(2R)-2-[(2R,5S)-5-[(2S)-2-hydroxybutyl]oxolan-2-yl]propanoic acid	C11 H20 O4	216.137	6.797	217.144	Full match	No results	Full match					589283.5720371463	641930.9290086693	666668.129510633	1035146.3052433238	632437.6977076556	1030552.9818251848	1222924.2937591863	1242139.3409384952	1065144.9684049275	902573.8480905412	863944.2235253335	1078351.3049789693	0.720935434824396	-0.472058	0.0212429654649785	0.888888888888889	1.04663093267918
Com_2274_neg	MGDG O-24:4_16:0	C49 H88 O9	880.673	10.313	879.666	No results	Invalid mass	No results					1814971.2862188143	2031480.3668247224	1967183.7015931264	1497861.7752278156	1628351.0929165916	1614693.775885454	1033081.3290679218	938939.924518655	852281.7401913969	685266.5246589447	779506.4524016208	711204.5933091522	2.11078995733624	1.07778302464155	5.76109991522819e-06	1	1.53748480460812
Com_2281_pos	TG 16:1_18:1_18:2	C55 H98 O6	871.764	8.911	872.771	No results	Invalid mass	No results					42477301.0403459	19669846.674493488	16997050.840532046	19117691.67614888	18367960.72812969	17807265.37453913	16489825.85364257	14427555.305594193	14164833.41519148	11733334.089267451	11495891.840442576	11175468.042529898	1.69131142212253	0.7581423284560632	0.0180647886038761	1	0.760951457442602
Com_2283_pos	LPE 18:2	C23 H44 N O7 P	477.287	8.725	478.294	No results	Full match	Full match	Lipids and lipid-like molecules	Glycerophospholipids	Glycerophosphoethanolamines	1-acyl-sn-glycero-3-phosphoethanolamines	2740567560.710242	2688992078.215904	2591711714.835816	2372736520.0401545	2249444621.791589	2235757208.669607	1778571454.479643	1652194187.9067242	1410972057.7899668	1352497926.4025471	1169045828.190216	1287998397.1015637	1.71988537638694	0.7823124181665964	7.5200387066738e-05	1	1.32519042567686
Com_2284_pos	PC O-18:4	C26 H46 N O7 P	515.303	7.935	516.31	No results	Full match	No results					9052767.767901652	8181974.942641266	8909007.424233569	8194692.097935496	7829548.308559566	7495547.419995447	5919318.09273595	5386565.980229444	4261859.396983599	4086816.074061072	4303497.01991584	4488326.220770154	1.74586478488877	0.8039418283119357	5.63379612891043e-05	1	1.23232154520152
Com_2286_neg	Xanthosine	C10 H12 N4 O6	284.076	4.602	283.069	Full match	Full match	Full match	Nucleosides, nucleotides, and analogues	Purine nucleosides	Not available	Purine nucleosides	4507671.635836683	1890533.8439587008	4744785.768998388	5470096.621731663	4803310.361731258	2666277.150655872	3627960.572497977	2079749.29545384	3657245.978728235	3365641.572615771	3524702.993955078	4111337.76370208	1.18245707385152	0.24178781107789013	0.546577230164449	0.694444444444444	0.298613995987028
Com_2287_pos	LPC 16:2-SN2	C24 H46 N O7 P	491.302	8.034	514.292	No results	Full match	Full match					3663915.3887972217	3547278.1978792897	3142275.5678634737	2995764.087370193	2915942.3906222205	2701427.9523703293	1943164.7384081488	1765845.0538529376	1605270.2951677572	1527351.110565652	1293606.14355706	1340787.760621376	2.00153581068011	1.0011074280803993	8.98825131022252e-06	1	1.2532891362511
Com_2288_neg	LPA 16:0	C19 H39 O7 P	410.243	9.212	409.236	No results	Full match	Full match	Lipids and lipid-like molecules	Glycerophospholipids	Glycerophosphates	1,2-diacylglycerol-3-phosphates	2985182.874439268	2894775.237019135	2987237.59045518	2372189.0677035428	2435762.2781694825	2366951.329277328	1442955.515133574	1459641.183642611	1449143.0905845016	1192240.547100644	1407621.5877084932	1300547.819036865	1.94399021785445	0.9590209593303288	1.32629216154032e-06	1	1.45132564529226
Com_229_pos	3-methyl-5-oxo-5-(4-toluidino)pentanoic acid	C13 H17 N O3	257.103	1.248	258.111	Invalid mass	No match	No match					3688761520.877997	3192670050.295584	3353314861.6708584	3486026709.703809	3440141259.6149883	3675255605.218101	4558841192.932284	4385738985.83453	3945972558.692379	3928001790.0203934	4022371218.948545	3937083605.7646623	0.840913800266097	-0.24997	0.000599485261842781	1	1.02141519250068
Com_2316_pos	Azelaic acid	C9 H16 O4	188.105	1.394	189.113	No results	No results	Full match	Lipids and lipid-like molecules	Fatty Acyls	Fatty acids and conjugates	Medium-chain fatty acids	1238683.1336132167	1413547.105625801	1397200.176215802	1487508.0648600354	1282459.6224222444	1440833.689612242	1817771.838470067	1584653.1249201873	1684205.6215756554	1400343.9341992748	1585989.057444414	1243632.7873120585	0.886614753896276	-0.173621	0.105333144111403	0.777777777777778	0.813173797740323
Com_2317_pos	4-[2-(2-oxo-1-imidazolidinyl)ethyl]-1lambda~6~,4-thiazinane-1,1-dione	C9 H17 N3 O3 S	247.096	4.798	248.104	Invalid mass	No results	No results					2712514.8192048366	1885433.2553553644	2362891.739432838	2201206.190701924	2359171.6627482045	2517710.6382565643	2258218.0457140114	2607903.351392699	2198410.7772375112	2373375.621776957	1984487.23643635	2526892.3124195016	1.00642620361211	0.009241390256215579	0.950130966163487	0.5	0.0347036069082863
Com_2324_pos	N-Palmitoyl taurine	C18 H37 N O4 S	341.257	8.569	364.247	Invalid mass	No results	No results	Lipids and lipid-like molecules	Fatty Acyls	Fatty amides	N-acyl amines	6948067.091133865	6546316.014654342	6583930.353674319	6943247.653291697	6968629.4355097	6639445.01366169	5696627.572123086	6453928.396588565	4878423.087984072	4777047.97339152	4853125.979872446	4605285.3088012	1.2995479127973	0.37800982525358584	0.00338841153060843	1	1.43321624993854
Com_2340_pos	Adenylosuccinic acid	C14 H18 N5 O11 P	463.075	4.614	464.082	No results	Full match	Full match	Nucleosides, nucleotides, and analogues	Purine nucleotides	Purine ribonucleotides	Purine ribonucleoside monophosphates	1458755.4339936208	1696776.027350728	1411600.0514836763	1508468.8141383028	1503983.13749332	1613157.445932707	4963789.425361031	6391597.228751896	5903197.978373518	5242437.862796319	5018796.961703816	5571351.09136444	0.27780041497657	-1.84788	1.14397391569588e-09	1	1.81013729519757
Com_2341_pos	LPC 20:5-SN1	C28 H48 N O7 P	541.318	8.489	542.326	No results	Full match	No results					896172194.3978148	913188150.7477698	922748071.3885708	933099742.6706728	990504271.6491892	994121221.9986885	858916493.1958663	852614397.5568037	809671442.2894678	809120353.5681745	899930708.2912672	962153924.7170888	1.08809523311196	0.12180483078466642	0.0277132273754991	0.861111111111111	1.04481117006761
Com_2345_pos	3-Methyl-2-oxobutanoic acid	C5 H8 O3	116.048	8.627	155.011	No results	No results	Full match	Organic acids and derivatives	Keto acids and derivatives	Short-chain keto acids and derivatives	Short-chain keto acids and derivatives	1418837.918318528	1370631.9905274245	1773165.4291646434	2220417.3864495726	1873255.256449104	1866954.8935389223	1695506.4169634797	1658751.513748244	1932764.766735851	1534254.688625557	1606075.9859084326	1898017.7720991347	1.01916558035601	0.027388460289070007	0.920599477567181	0.5	0.149014541049153
Com_2348_neg	Myristic Acid	C14 H28 O2	228.209	8.29	227.201	Full match	No results	Full match	Lipids and lipid-like molecules	Fatty Acyls	Fatty acids and conjugates	Long-chain fatty acids	2009782.309432192	2216412.7218341124	1975046.5876154013	2198816.644865474	2063571.3170253984	2016563.627889174	1381924.685019533	1522728.2558273724	1199465.879054795	1501151.3352054292	1245813.7386907912	1359088.5218324745	1.52008905256389	0.6041558446747378	1.93134514545768e-05	1	1.25721730064087
Com_2357_neg	LPC 13:0	C21 H44 N O7 P	499.292	8.107	498.285	No results	Invalid mass	No results	Lipids and lipid-like molecules	Glycerophospholipids	Glycerophosphocholines	Phosphocholines	2007981.3479483705	816917.2766636087	703202.089090978	786759.9535856228	712622.8717312571	734929.5659794682	1929112.0184311045	1722031.783364391	1639160.706022445	2126947.730033793	1537657.1892485446	1525956.4815430904	0.549803151307103	-0.863013	0.00819253348662404	0.861111111111111	1.13429926421905
Com_2357_pos	Lysopg 18:1	C24 H47 O9 P	510.298	10.711	511.305	No results	No results	Full match	Lipids and lipid-like molecules	Glycerophospholipids	Glycerophosphocholines	1-acyl-sn-glycero-3-phosphocholines	1173507.119450759	4961409.449141345	5741677.162146967	4836642.267890336	4875038.684045803	5823711.674419246	5920807.162213085	5835609.645689084	6037051.740764268	5098146.406629109	5434791.163274858	4248465.443163441	0.841507120147657	-0.248953	0.322611180697593	0.75	0.542088788985616
Com_235_pos	6-Methylquinoline	C10 H9 N	143.074	5.181	144.081	Full match	No results	No results	Organoheterocyclic compounds	Quinolines and derivatives	Not available	Quinolines and derivatives	210120127.48388016	222668944.56205103	204758624.95216388	226356132.34274223	229729642.6789104	219112683.63342023	259414512.019036	254935713.89898023	236775425.83347097	220608553.4813001	212346117.42913845	238149584.7204229	0.923019653038595	-0.115567	0.0659725993236497	0.805555555555556	0.728478737757268
Com_2368_pos	23-Nordeoxycholic acid	C23 H38 O4	378.278	9.351	401.267	No results	No results	Full match					11533275.068431484	11645489.143378183	10900278.501180228	12690721.534457209	11327313.12393325	11828960.996021228	5733740.441059032	5319513.079533118	5742549.341428155	4304070.256856364	4551149.599824431	4127640.972514229	2.34819262182103	1.231550757318423	7.96029597779321e-06	1	1.7612817847319
Com_237_neg	D-Raffinose	C18 H32 O16	504.17	1.35	549.168	Full match	Full match	Full match	Organic oxygen compounds	Organooxygen compounds	Carbohydrates and carbohydrate conjugates	Oligosaccharides	43595411.53402862	44094197.435237296	48669831.15988742	46648229.90138542	48525215.4596126	46693045.30777356	50360612.49512852	47300948.74366254	43767841.98882305	51190304.43774823	50023394.23575144	51129352.74493322	0.947079708794164	-0.0784422	0.12067026869048	0.805555555555556	0.724813160104078
Com_2386_neg	N-lactoyl-phenylalanine	C12 H15 N O4	237.1	5.713	236.093	No results	No results	Full match	Organic acids and derivatives	Carboxylic acids and derivatives	Amino acids, peptides, and analogues	Phenylalanine and derivatives	1999050.6431221284	1835674.2572879952	2157047.4000897463	2023709.818244972	2165820.624444959	2195344.893667689	1851707.0661976207	1907437.39968714	1744258.5048761663	1857937.2071000729	1965868.411844504	1754060.847805575	1.11689799680905	0.15949743450755915	0.0102180145312803	0.888888888888889	1.27073047504991
Com_2387_pos	Noroxycodone-d3	C17 H16 [2]H3 N O4	304.15	5.212	305.157	Full match	No results	No results					8281300.1192068	8044450.602814822	7814396.307028777	8324508.195987942	7698751.143152286	8561467.813048914	23461366.225184448	23936173.86819021	23943918.70625481	19096565.63398813	17211197.014065824	18256276.676181763	0.386995603109439	-1.36961	9.21620188766471e-06	1	1.54047788054807
Com_238_pos	CAR 18:3	C25 H44 N O4	421.32	7.405	422.327	No results	Invalid mass	No results					992329.6712735274	1052752.2581904798	1135366.465821292	1152650.9991526625	1197593.6245726282	1095000.9273928404	1310355.675666544	1201042.0769184858	1196415.212495892	1052250.2985994923	1092679.0880444956	1074158.6924846033	0.956516327303697	-0.0641385	0.350800379958773	0.611111111111111	0.192126772550094
Com_2390_neg	13-Hpotre(R)	C18 H30 O4	310.215	7.14	309.208	No results	No results	Full match					6794345.255569785	6860023.2037894	7630832.326088009	8528833.46645717	8226128.610884168	9545840.419100862	6937218.639891775	7207382.585420395	7311431.542422678	7399185.861855642	8669131.05069345	8757648.0836713	1.02817522105646	0.040086148780601655	0.722805247947043	0.5	0.315762305262881
Com_23_neg	L-(+)-Tartaric acid	C4 H6 O6	150.016	1.346	149.008	Invalid mass	Invalid mass	No results	Organic oxygen compounds	Organooxygen compounds	Carbohydrates and carbohydrate conjugates	Sugar acids and derivatives	261646513.44091383	270486161.41712016	294040654.9652323	285514110.4829355	297262811.2112006	292202138.85803723	1023349446.900769	929219832.19829	881162950.4133463	1025915065.6655833	1055667277.8845547	1009693213.4503942	0.287113950170287	-1.8003	4.01522945482462e-11	1	1.73024764190747
Com_2401_pos	PC O-17:1	C25 H50 N O7 P	507.334	8.964	508.341	No results	Full match	No results					6666524.382566807	58671534.46587544	56123609.2701945	41668440.66119194	48139457.70580531	50261542.55948903	35044684.066756554	28588956.79384708	25414016.682068057	27548694.390479427	31452798.561061867	30295916.31546805	1.46643309917965	0.5523112547407253	0.586652779288132	0.833333333333333	0.263917505338998
Com_2411_pos	LPC 20:3	C28 H52 N O7 P	567.331	9.4	568.338	No results	Invalid mass	No results	Lipids and lipid-like molecules	Glycerophospholipids	Glycerophosphocholines	Phosphocholines	3302185.245929052	2860475.886726199	2802907.39354632	3311617.373809684	3516824.7192775584	4078095.3335426073	2397960.870281387	2407706.0271004047	2694294.9908351097	2602250.456898444	2247576.138600627	2781599.0331319245	1.31330361678366	0.3932004849981496	0.00347528607682064	1	0.790517636360192
Com_2419_pos	Tauroursodeoxycholic acid	C26 H45 N O6 S	499.294	6.78	500.302	No results	No results	Full match	Lipids and lipid-like molecules	Steroids and steroid derivatives	Bile acids, alcohols and derivatives	Taurinated bile acids and derivatives	1420684.144749197	1487112.4422907024	1351251.3871083003	1578432.4165085496	1350843.0143738613	1463003.054565939	1493578.581195059	1419615.4838749792	1431426.2421491102	1603829.1577151048	1157671.835636545	1290075.790541767	1.03038630057339	0.04318531744500186	0.541599063265141	0.555555555555556	0.213670379818194
Com_242_neg	O-Phosphorylethanolamine	C2 H8 N O4 P	105.042	1.211	140.011	Invalid mass	Invalid mass	No results	Organic acids and derivatives	Organic phosphoric acids and derivatives	Phosphate esters	Phosphoethanolamines	50213749.26047049	51979809.29170468	54423018.32916622	53428147.95897393	55711323.67330461	52632433.75309803	62487631.42152749	57189295.81114984	61165567.19606706	61621607.31692473	60033780.68825078	59750914.6767838	0.878922124258754	-0.186193	6.64502835158216e-05	1	0.950789880488873
Com_242_pos	Threonine	C4 H9 N O3	119.059	1.258	120.066	Invalid mass	Invalid mass	No results	Organic acids and derivatives	Carboxylic acids and derivatives	Amino acids, peptides, and analogues	D-alpha-amino acids	117349873.91941956	100861408.44486973	101060492.53705372	109652255.5570312	108102393.7833538	114890508.4246948	128418836.6814387	126171384.23799908	112926053.359764	110091730.07514387	113892385.4126345	111548451.51951148	0.927271185702399	-0.108937	0.072742844496228	0.777777777777778	0.839705269451972
Com_2437_neg	Adenylyl Sulfate	C10 H14 N5 O10 P S	427.02	1.156	426.012	No results	No results	Full match					1789352.175766824	1971514.8977024327	2268232.4398162104	2074901.9065468344	2332829.354391201	2241663.959978017	1721253.1705118928	1678843.2591684917	1909962.158078211	1785786.0846779367	1781560.7931397487	1817128.133771023	1.18551170244351	0.24550990404631454	0.00787684566639291	0.944444444444444	1.0872366368093
Com_2449_pos	LPC 16:0-SN1	C24 H50 N O7 P	495.333	10.549	496.341	No results	Full match	Full match					32325027.422637284	29577952.44666382	26627469.216035787	28989338.422967616	31676084.069707308	29128192.4948099	26231863.40868167	28029346.62007449	26587869.08115518	22357939.75392269	20023359.628785584	19940775.831531294	1.24553067211487	0.3167605494496137	0.0121067105216106	0.972222222222222	0.732595559310915
Com_244_neg	FAHFA 18:1/20:3	C38 H66 O4	586.495	10.515	585.487	No results	Full match	No results					37192689.75138253	33689839.35508904	36326631.28888204	35723294.268311374	39239079.80781574	34447577.5499773	30010622.92178374	29129838.020519458	34347550.616371594	29744095.761508547	41311798.17219792	31948601.799672965	1.10242937507784	0.14068623538498187	0.120349653574546	0.805555555555556	0.693492548913532
Com_2450_pos	Monolaurin	C15 H30 O4	256.204	7.382	257.212	Invalid mass	No results	No results					2351166.9216430704	2112652.796268369	2100547.9475142164	2188421.030315129	2101294.758303992	1917734.1378670544	1953294.4574879727	1796649.3594986603	1939685.0543236649	1459018.9164264416	1560020.2638597265	1999804.0061705587	1.19268346810022	0.2542112101796787	0.0182546211252538	0.916666666666667	0.621767473076036
Com_2463_pos	LPC 15:1-SN1	C23 H46 N O7 P	479.302	8.319	480.309	No results	Full match	Full match					3560891.961200509	3803611.694771629	3656681.071848868	3535642.2458634265	3578028.644128967	2273490.5168232783	3798180.364245386	4545245.359851565	3991147.586119821	4491470.0257622665	3541666.45995109	3854375.636274013	0.842551158188181	-0.247164	0.0766597411876359	0.861111111111111	0.74450622136574
Com_2464_pos	UMP	C9 H13 N2 O9 P	324.037	1.399	325.044	No results	No results	Full match	Nucleosides, nucleotides, and analogues	Pyrimidine nucleotides	Pyrimidine ribonucleotides	Pyrimidine ribonucleoside monophosphates	1305262.5209785393	1375022.4204672629	1822880.597102038	1874414.111570801	2598795.423200688	1712428.497876768	2536408.512330212	2060786.8208111543	1898828.364820432	1973600.6621460496	2317168.551497732	2280788.400799718	0.817963425339394	-0.289892	0.085246895670889	0.833333333333333	0.743911178512151
Com_2474_pos	Oleoyl ethanolamide	C20 H39 N O2	307.288	9.273	308.295	Invalid mass	No results	No results	Organic nitrogen compounds	Organonitrogen compounds	Amines	N-acylethanolamines	56754319.956487365	37098874.82456795	39181493.75998627	35562986.28252151	31476000.741710667	35418096.20259904	29482007.125881765	27290571.54701997	27188405.797043543	20284078.724880703	20774047.857536186	21602800.65076984	1.60611581879165	0.6835759309446701	0.00153033373165364	1	1.31999092266346
Com_2475_pos	PC O-18:0	C26 H54 N O7 P	523.366	10.089	524.373	No results	Full match	Full match					58639115.94718057	51418736.82469533	45023878.14043536	46703499.31278799	44592323.92455944	40836110.90898081	53237031.021678165	49666539.42385274	47142006.074628994	41565501.31327995	34010925.97788829	38945163.48974697	1.08559829244342	0.11849035663087541	0.337213370657855	0.611111111111111	0.29980291953487
Com_2488_neg	Deoxycholic acid	C24 H40 O4	392.293	8.017	391.286	Full match	Full match	Full match	Lipids and lipid-like molecules	Steroids and steroid derivatives	Bile acids, alcohols and derivatives	Dihydroxy bile acids, alcohols and derivatives	1227292.4128883304	1198351.603322243	847144.7663477001	1406572.8101028055	1159964.4576117892	1352837.456947654	659319.4169223738	1064918.0719601214	886471.5238363517	950233.659540935	837457.4806367512	1493276.2348275357	1.2207329516954	0.2877476299710783	0.136363737823355	0.75	0.469656631772611
Com_248_pos	N-{[(2R,4S,5R)-5-Ethyl-1-azabicyclo[2.2.2]oct-2-yl]methyl}-2-furamide	C15 H22 N2 O2	245.139	5.909	263.173	Invalid mass	No results	No results	Organoheterocyclic compounds	Quinuclidines	Not available	Quinuclidines	1437027.6447469962	1432950.56691545	1386383.5898498383	1498421.8705065064	1700430.1555268709	1370938.9293274062	911099.926264697	887838.1870173746	806228.2885077198	803599.2847624589	822108.1961446066	792656.3235264485	1.7569622147268	0.8130831650443909	1.55049934008649e-07	1	1.58735580903544
Com_2493_pos	3-Nitro-L-Tyrosine	C9 H10 N2 O5	226.06	1.427	227.067	No results	No results	Full match	Organic acids and derivatives	Carboxylic acids and derivatives	Amino acids, peptides, and analogues	Tyrosine and derivatives	1226582.7336819768	820139.6854159881	1059629.173999914	906966.9793942764	683301.543762896	736300.8979717472	463937.55499662313	569581.807398577	439322.4807610884	510307.4939239186	475212.46606403496	514331.48409688746	1.82760900276696	0.8699574543646553	0.000668720574009398	1	1.3182769240388
Com_2496_neg	LPI 18:4	C27 H45 O12 P	592.266	8.25	591.258	No results	Full match	No results	Lipids and lipid-like molecules	Glycerophospholipids	Glycerophosphoinositols	Phosphatidylinositols	2643383.55572205	2664575.463401509	2595885.977521847	2648905.7366782823	2816995.669366029	2238658.313040402	2670317.735078399	2814687.9568563616	2799225.7013868424	3131180.5583433835	3057176.864710344	3153377.505837757	0.885534695255809	-0.175379	0.0166646337740924	0.916666666666667	0.990389228385131
Com_249_neg	FAHFA 18:2/20:4	C38 H62 O4	582.463	9.947	581.456	No results	Full match	No results					42208766.91839101	43229102.06774146	45281199.42290981	41192482.6609529	44885038.785690494	41396327.71120945	39965935.02674582	40694122.53185404	40110679.87093712	35297273.66807587	38062475.933665685	36484859.40158907	1.11958254973311	0.16296090576971375	0.00338642992190756	1	0.987443678407681
Com_24_pos	4-Methoxycinnamic Acid	C10 H10 O3	178.063	8.127	379.114	No results	No results	Full match	Phenylpropanoids and polyketides	Cinnamic acids and derivatives	Cinnamic acids	Cinnamic acids	15346234.963661632	13784289.777238823	12882150.717919543	14216940.176999187	14055326.102626394	14393817.193777012	65786041.59823778	62072599.44891204	59990873.89469622	54958409.02302216	55291926.107317805	58276461.90351451	0.237610514747109	-2.07333	5.74912607838944e-12	1	1.61838425985695
Com_2509_pos	PC O-15:1	C23 H46 N O7 P	479.302	8.097	480.309	No results	Full match	Full match					2146731.4491379885	1825694.5987396056	1972281.7899278223	1866801.099605644	1754811.43435822	1517218.740282677	1948132.666651396	1529343.584231875	1516215.4856873588	1197006.198499012	1433463.8199410988	1472811.8089006608	1.21837653305067	0.2849600596943553	0.0311171716869822	0.861111111111111	0.507009684290248
Com_2516_pos	N'-(benzoyloxy)-2-(2,2-dichlorocyclopropyl)ethanimidamide	C12 H12 Cl2 N2 O2	308.011	4.715	309.018	Invalid mass	No results	No results					3819622.302217035	3024392.049895074	2916964.509945016	3377803.098006536	3398022.457314793	3235352.922609098	5596064.356105051	4967174.097919456	5478289.944548753	5326283.063289563	6119339.519394629	5631745.347161081	0.597005321189448	-0.744184	1.81620350456015e-06	1	1.62624701936719
Com_2519_neg	trans-10-Heptadecenoic acid	C17 H32 O2	314.246	6.712	313.239	Invalid mass	No results	No match	Lipids and lipid-like molecules	Fatty Acyls	Fatty acids and conjugates	Long-chain fatty acids	2540333.3824558007	4899994.388603421	3462634.420998535	2816907.3291108534	5830554.467745735	2190694.042652053	5056493.060253623	2541575.5945682256	2271522.6907552	3099996.3215887533	5073140.146300399	5086065.306050939	0.940002269864234	-0.0892639	0.762400415455513	0.583333333333333	0.155056605895729
Com_2523_neg	Trehalose 6-phosphate	C12 H23 O14 P	422.082	1.305	457.051	No results	No results	Full match	Lipids and lipid-like molecules	Saccharolipids	Not available	Saccharolipids	1987303.2347119327	1719644.1060803265	1816331.649470452	1940659.804711522	1782211.3815839018	1925766.165839052	2584110.956622933	2227768.732553264	2556223.2223042427	3002770.891229826	2478720.8934273217	1936917.237180423	0.755547785223359	-0.404405	0.00489864997298347	0.944444444444444	0.964084939844078
Com_2531_neg	Lauric acid ethyl ester	C14 H28 O2	228.208	8.519	227.201	Full match	No results	Full match	Lipids and lipid-like molecules	Fatty Acyls	Fatty acid esters	Fatty acid esters	1684035.8176838742	2064439.1359361063	2045294.832397335	2068333.8559477823	2247263.119052056	2477174.651253785	2405393.4504992766	2724979.6665114383	1906115.7443171868	1983260.8199016585	2152884.603082797	2186552.7119505447	0.942163727163329	-0.0859503	0.447388183827502	0.583333333333333	0.413422970887286
Com_253_neg	LPI 18:3	C27 H47 O12 P	594.281	8.534	593.274	No results	Full match	No results	Lipids and lipid-like molecules	Glycerophospholipids	Glycerophosphoinositols	Phosphatidylinositols	83014063.96111272	80337091.14763916	71252313.21891347	72610717.88224834	69332481.08396834	69585260.96126956	44443454.43663286	49658811.79971324	45881830.13191657	43757897.02256573	43188514.87927751	43066054.13208436	1.65236151262766	0.724529361949211	3.99092343511432e-07	1	1.38862837745067
Com_2554_pos	CAR 20:4	C27 H46 N O4	447.335	7.701	448.343	No results	Invalid mass	No results					713828.9074188233	746531.2998088363	789106.0835344004	585547.7135840055	574361.8140995888	623604.3533103806	661218.7718404658	697435.502815529	544732.3959176592	497804.19115372846	480859.7147463403	502221.694223244	1.19168312983443	0.25300067221861966	0.0617156480173885	0.833333333333333	0.511092367016748
Com_2571_pos	4-oxo-4-[(1-phenylethyl)amino]but-2-enoic acid	C12 H13 N O3	201.08	4.995	219.114	Invalid mass	No results	No results					2406190.461680508	2433474.0550049865	2279935.4246839406	2526909.6898566177	2671183.640079146	2343865.887019288	2696314.3903676784	2644242.9715468585	2136809.283540165	1819888.9987234687	2383522.2458861074	2350463.47190863	1.04492245412155	0.06339588086556552	0.450748086498343	0.583333333333333	0.416559625281874
Com_2577_pos	LPC 22:6-SN1	C30 H50 N O7 P	567.333	8.915	568.341	No results	Full match	No results					1993935.3182558608	2741174.5852578166	1272476.62692788	2413384.265069872	2242723.084262051	2384749.38747694	1589525.3556915862	2036235.336766516	1751073.0270029232	1595469.4282449335	1813971.093512664	1857138.8693427127	1.22596418382958	0.2939168317479202	0.17219118043624	0.805555555555556	0.674555118831862
Com_257_pos	Indole	C8 H7 N	117.059	5.181	118.066	Invalid mass	No results	No results	Organoheterocyclic compounds	Indoles and derivatives	Indoles	Indoles	222119699.67034265	233326913.7521336	216545065.7953672	234833380.30797383	238034595.0836054	232630301.06256425	273370952.0077143	266704953.7642029	249043696.31597152	232330135.24906388	222524410.01816285	251666948.9624717	0.921003012730461	-0.118722	0.0575881896648419	0.777777777777778	0.757183418873713
Com_2591_pos	TG 18:1_18:2_18:2	C57 H100 O6	897.782	8.003	898.79	No results	Invalid mass	No results					4419735.574579048	7474400.208214098	14011114.27938352	15372939.811743649	13125728.581139518	11058946.203789072	5432947.947547605	5318531.715506031	5107198.569677177	4169872.583438454	3771556.2292870674	3841633.1127148224	2.3682613426021	1.243828294172863	0.00796227841870178	0.916666666666667	1.32758632298878
Com_2609_pos	Lysopc 20:4	C28 H50 N O7 P	543.332	9.838	544.339	No results	No results	Full match	Lipids and lipid-like molecules	Glycerophospholipids	Glycerophosphocholines	Phosphocholines	10280785.6690711	9236724.812059307	11380487.328610206	11096385.217821442	10631394.85656494	12389068.72837242	15692219.240396164	11315733.293746635	13417236.155922895	10445514.67545608	11625273.653992845	13329068.608956903	0.857432344070849	-0.221905	0.0711811995391366	0.805555555555556	0.51508785670382
Com_260_pos	Riboflavin	C17 H20 N4 O6	376.139	5.326	377.147	Full match	Full match	Full match	Organoheterocyclic compounds	Pteridines and derivatives	Alloxazines and isoalloxazines	Flavins	77792874.53855917	71491651.86744843	77847434.67493713	77410107.80892994	72650443.90120378	71338433.2918263	87955638.23261665	89797590.3423434	82326075.70942068	75112825.33320428	74714967.66795602	78402945.00571193	0.918537214549804	-0.12259	0.053984133177324	0.833333333333333	0.356554126557824
Com_2611_neg	5α-Dihydrotestosterone	C19 H30 O2	290.225	9.433	289.218	Full match	No results	Full match	Lipids and lipid-like molecules	Steroids and steroid derivatives	Androstane steroids	Androgens and derivatives	1533036.8258759135	1688062.1631052285	1781168.7934946157	1615314.7708624152	1440653.199658333	1656530.290099364	2215989.954510288	2099878.0015044715	1823356.3145017729	2097183.214365706	2178488.3378272434	1988063.7031487024	0.783261932189824	-0.352433	0.000173574636623442	1	0.952571433012302
Com_2612_pos	8-(1,2-dihydroxy-3-methylbut-3-en-1-yl)-7-methoxy-2H-chromen-2-one	C15 H16 O5	276.098	8.256	277.105	Invalid mass	No results	No results					1085685.6760731724	629346.53047263	975122.6903790528	892087.1671295903	859813.3960018742	1121018.6320030752	761195.4554805438	545310.1321823815	591658.9615712519	632198.9632634424	492962.512452618	567732.1795153641	1.54914617789863	0.6314732836880367	0.0026468082958871	0.944444444444444	1.19497612102291
Com_2639_neg	Lysopc 14:0	C22 H46 N O7 P	467.302	8.976	466.295	No results	No results	Full match	Lipids and lipid-like molecules	Glycerophospholipids	Glycerophosphocholines	1-acyl-sn-glycero-3-phosphocholines	1229337.098439982	1343088.5315211504	1289270.7710755807	1398676.4444249647	1513734.1982576323	1543397.6741491123	1034750.4079009244	952328.830750622	1254872.714363573	1001348.9889219974	1660252.5670925844	1078370.6852135002	1.19129118083614	0.25252608642163354	0.0772746333436274	0.805555555555556	0.646739633441403
Com_2639_pos	(1E,4E)-1,5-bis(4-methoxyphenyl)penta-1,4-dien-3-one	C19 H18 O3	316.106	4.834	317.114	Invalid mass	No results	No results					1552176.6781738568	1475619.767522217	1444333.1336444383	1320183.278626723	1220059.793791961	1105612.714923542	655199.817990557	517280.89218567626	621519.231190034	466567.9650451611	431495.7746306744	516649.0045703667	2.52998200901032	1.3391271257876178	9.4366703013425e-07	1	0.902401865508602
Com_2644_pos	3-Hydroxy-3-methylbutanoic acid	C5 H10 O3	118.063	1.395	259.115	Full match	No results	Full match	Lipids and lipid-like molecules	Fatty Acyls	Fatty acids and conjugates	Hydroxy fatty acids	1706709.404310132	1164171.5214065171	1110999.2006528494	981919.5661608396	1331890.655451811	1564613.0266272149	1311507.929034277	1250624.6832685848	1437699.4989469948	1421764.6819896991	1237369.8451535057	1055045.8633803553	1.01896430331197	0.027103511428300864	0.958653024145907	0.5	0.074393879407701
Com_264_neg	Asparagine	C4 H8 N2 O3	132.053	1.205	131.045	No results	Invalid mass	No results	Organic acids and derivatives	Carboxylic acids and derivatives	Amino acids, peptides, and analogues	Asparagine and derivatives	20323903.73164379	20894272.344688293	20922965.29796305	22127084.77011358	22457312.69478925	21337437.99922697	22823736.208529904	22240929.298602	23353955.43842518	22500231.68593093	22801325.28944307	24167374.736013643	0.928749364034601	-0.106639	0.00397141804903846	0.972222222222222	0.542357785893468
Com_2662_pos	DL-2-(acetylamino)-3-phenylpropanoic acid	C11 H13 N O3	224.115	5.802	225.122	Invalid mass	No results	No results					514972.7133452546	602035.9290122106	538332.869796833	603626.4071886968	580288.3877540104	737185.1645971934	499474.0717503378	422385.7446192339	483255.9154829913	529454.0945878051	471476.7774857303	402009.9266659828	1.27363585196061	0.3489528524246186	0.00495510175698683	0.972222222222222	1.04051533061603
Com_2673_pos	6-O-Isobutyryl-alpha-D-glucopyranosyl alpha-D-glucopyranoside	C16 H28 O12	198.089	6.67	435.142	Invalid mass	No results	No results					1145802.3019325987	919341.1650849672	891407.2923261907	951909.7153067716	1076341.4262176843	970592.4951296024	761619.7627484343	591609.7259254872	654118.4721049321	768890.1286408134	705670.801613567	652971.9380800659	1.44028199170009	0.5263513034720456	8.06728383322339e-05	1	1.54965811880757
Com_2689_neg	Dl-Indole-3-lactic acid	C11 H11 N O3	205.074	5.622	204.066	No results	No results	Full match	Organoheterocyclic compounds	Indoles and derivatives	Indolyl carboxylic acids and derivatives	Indolyl carboxylic acids and derivatives	2241017.282111178	2420461.4620827576	2556434.8724733	2468863.4273335235	2759382.858143892	2516857.8104102807	1855229.946922344	1681263.146076118	1840425.288111927	1720447.5990734564	1892843.487868166	1719449.5673732096	1.39715164255562	0.48248861494209594	4.26457565863221e-06	1	1.23667904789613
Com_270_pos	Phosphocholine	C5 H14 N O4 P	183.067	1.225	184.074	No results	Full match	No results	Organic nitrogen compounds	Organonitrogen compounds	Quaternary ammonium salts	Phosphocholines	523880195.5847133	490605313.8001708	545087174.6639743	545881091.6416389	569472856.2397028	553753756.0961735	703238769.9906199	671104989.9193562	671830748.4469795	618446900.6856138	609527273.9203967	677720920.4189953	0.817000739412887	-0.291591	7.5959941941132e-05	1	1.39509047333899
Com_2714_pos	AKB48 N-(4-hydroxypentyl) metabolite	C23 H31 N3 O2	419.206	7.401	420.213	Invalid mass	No results	No results	Organoheterocyclic compounds	Benzopyrazoles	Indazoles	Indazole-3-carboxamides	2964864.9829593385	2908363.432883509	2633485.025008212	2513626.3654862177	2405503.040826821	2414251.21012481	1830880.443740892	2167140.704666862	1970738.7529165207	1659725.662723358	1443195.9704700897	1543300.2790374132	1.49223939668567	0.5774790025541096	0.000489104362678295	1	0.883524954518303
Com_271_neg	FAHFA 16:1/18:3	C34 H58 O4	530.432	9.657	529.424	No results	Full match	No results					27937065.54312035	30687376.67911912	31560653.97092429	27433977.570537217	34602951.505055025	31024226.544831425	26904663.392596792	28329668.59799236	30070029.30328588	30822156.584364794	26807933.579204388	27098618.52852789	1.07770948221252	0.10796832367633036	0.119849155038483	0.805555555555556	0.79412086549609
Com_2720_pos	LPC 16:2	C24 H46 N O7 P	513.285	8.238	514.292	No results	Invalid mass	No results	Lipids and lipid-like molecules	Glycerophospholipids	Glycerophosphocholines	Phosphocholines	302573.69075693004	5255354.746153318	4872151.856889343	5087361.239863137	5188375.081115949	5954051.241428328	4622354.059195663	4687739.538998452	5772389.299248361	4570795.979356377	4535117.066616084	5408786.804547763	0.900756943092569	-0.15079	0.432972649995898	0.611111111111111	0.439435138687145
Com_2725_pos	L-Arabinitol	C5 H12 O5	152.069	1.288	153.076	No results	No results	Full match	Organic oxygen compounds	Organooxygen compounds	Carbohydrates and carbohydrate conjugates	Sugar alcohols	6532472.717202751	6070407.978281273	6369286.098516001	6980778.540131378	6569442.103664806	6568429.869689655	3958150.4209515727	4112496.58778466	3550070.834872221	3779457.559414256	4490193.354168915	3519638.563002947	1.66983362169922	0.7397043631141662	4.16463958174527e-06	1	1.70787983412285
Com_272_neg	D-Ribose-1-phosphate	C5 H11 O8 P	192.063	1.228	191.055	Invalid mass	Invalid mass	No match	Organic oxygen compounds	Organooxygen compounds	Carbohydrates and carbohydrate conjugates	Pentoses	892463.525828041	808173.4119571947	1796760.2489904913	1633700.8433892154	1569878.856755107	1274399.5020032816	2618111.0363308783	4093065.9893439775	4286403.173278931	3908715.005755237	2017307.1594170523	4476781.03260564	0.372674462932348	-1.42401	0.000390193825578664	1	1.49540227557818
Com_272_pos	2-(3-thienylcarbonyl)-3-(3,4,5-trimethoxyphenyl)acrylonitrile	C17 H15 N O4 S	329.068	5.054	330.076	Invalid mass	No results	No results					2128710.457979992	2315769.810071434	2342513.304416316	2232267.544722917	2118633.8606234747	2155773.8899579896	2974102.4640339324	3016985.0001379293	3020958.466421883	2788012.9941968382	2768041.4523507925	2821701.316845992	0.764452010534916	-0.387502	6.6402393554512e-07	1	0.872023308233854
Com_2745_pos	N-[(4-hydroxy-3-methoxyphenyl)methyl]-8-methylnonanamide	C18 H29 N O3	329.198	6.366	330.205	Invalid mass	No results	No results					2246805.695685585	1867671.794888394	1500740.243833319	875152.3672082648	1743756.3413889138	1552921.0834068714	1054038.2845741366	1084030.402172999	1193509.211680977	1258502.254977515	918885.5110031416	1070129.4207516373	1.48759782306334	0.5729845418377321	0.0382613307410037	0.833333333333333	0.76592853470309
Com_274_pos	Histamine	C5 H9 N3	111.08	1.086	112.088	Invalid mass	Invalid mass	No results	Organic nitrogen compounds	Organonitrogen compounds	Amines	2-arylethylamines	641540120.4139282	616299998.6473461	653915841.910466	648636685.4852386	658759773.1900015	634523875.9203119	698707705.9982864	631327105.295477	657159699.4338379	602440535.6101947	597446782.6460856	651852741.3615953	1.00384005638848	0.005529420446974933	0.851883169228491	0.555555555555556	0.0690227225120918
Com_2751_pos	LPC 15:0-SN1	C23 H48 N O7 P	481.318	8.977	482.325	No results	Full match	Full match					18372476.203157388	20883956.89664173	19445478.82397736	21688562.508252896	20561858.976049174	20175243.579367258	21085020.789788213	20594454.7994813	18314092.47992565	20127527.47755856	21703421.455459543	24102285.470728733	0.961888768782743	-0.056058	0.424291382818012	0.638888888888889	0.196424901464925
Com_2759_neg	2-Hydroxymyristic acid	C14 H28 O3	244.204	7.656	243.197	Full match	No results	No results	Lipids and lipid-like molecules	Fatty Acyls	Fatty acids and conjugates	Long-chain fatty acids	1936863.687980232	2009364.451381117	2404713.073634716	2346045.636492379	2223013.6037976188	2146019.6893236465	2018641.7829422825	2181178.6968122367	2248948.912485317	2381568.5863946844	2385910.429578573	2195798.333456342	0.974200313663934	-0.0377096	0.538908810885761	0.611111111111111	0.179511135770038
Com_2764_pos	4-(Diethylamino)salicylaldehyde	C11 H15 N O2	211.119	5.552	212.126	Invalid mass	No results	No results					1487596.369605381	1449390.984391445	1271790.0149395005	1367909.585674431	1313348.7475264147	1453769.8333315863	2542833.6862880182	2512544.634418917	3255592.919466752	2485043.2904333966	2502796.006845877	2402174.9730580472	0.53141922396419	-0.912078	2.3469848942315e-06	1	1.31644549100909
Com_2777_pos	L-5-Hydroxytryptophan	C11 H12 N2 O3	220.085	3.877	221.093	Full match	No results	Full match	Organoheterocyclic compounds	Indoles and derivatives	Tryptamines and derivatives	Serotonins	12463577.517682236	14367885.078438334	12564679.84753904	13169422.38484848	13247081.146385252	15560309.866640158	19430205.34590737	21568536.76842059	17534132.777457464	22474031.499293003	20116128.158888333	17715717.22225866	0.684734185003041	-0.546384	4.32147389561783e-05	1	1.46673119624061
Com_2780_pos	SPB 14:0;2O	C14 H31 N O2	245.236	6.692	246.243	No results	Full match	No results					3160663.514864899	3050724.1338085425	2830406.484834294	2336214.5750237457	2279934.3012963333	2210671.911939068	4244235.16282427	3800295.0866696606	3294332.57688276	3169303.2382278726	2701928.539553943	2737979.1420835564	0.79549610271299	-0.330073	0.0433846270463618	0.833333333333333	1.01526396290469
Com_2784_pos	LPC 18:2-SN1	C26 H50 N O7 P	519.334	9.064	520.341	No results	Full match	Full match					3240774103.596532	3179179087.4738545	3415314681.8879857	3451755326.932888	3408641350.7236924	3675554013.883857	3392079349.65044	3545797601.236952	3385347701.0811315	3687266436.2692456	3873900023.924669	4049654739.019909	0.928748790930457	-0.10664	0.0755372671711811	0.75	0.765014655859356
Com_2789_neg	Nicotinamide N-oxide	C6 H6 N2 O2	138.042	1.406	183.041	No results	No results	Full match					1840905.87495671	1793823.7997842897	2062077.4842345987	1908483.232315804	2238494.515825261	2166487.361327296	1941617.516568759	1767851.1497538849	1754338.286342453	1789055.4243608878	1921350.165677753	1749599.2060741186	1.09945800464638	0.13679249946756356	0.0594431352208292	0.833333333333333	0.511266281802813
Com_27_neg	LPE 20:4	C25 H44 N O7 P	501.286	8.85	500.278	No results	Full match	No results	Lipids and lipid-like molecules	Glycerophospholipids	Glycerophosphoethanolamines	1-acyl-sn-glycero-3-phosphoethanolamines	603185243.5713332	606925414.3074783	604463235.4016597	591935509.9501901	594345106.7545203	576581973.8833121	449523451.7804671	482008296.1740517	451508470.922968	438667996.4966469	439358880.2365507	448948813.3503855	1.32007951393908	0.4006248317887731	1.61133788764976e-07	1	1.46354898370316
Com_27_pos	Xanthine	C5 H4 N4 O2	152.034	2.106	153.041	Full match	Full match	Full match	Organoheterocyclic compounds	Imidazopyrimidines	Purines and purine derivatives	Xanthines	788916646.9426979	801049087.9858618	771726813.6463614	827750516.2026124	816703812.975748	814548585.2999274	945390861.532886	902289476.6966964	904970187.2586578	835095341.0261792	822227796.9999706	870310443.0429493	0.912961379685349	-0.131374	0.00672692217258404	0.972222222222222	1.0622778279905
Com_2800_pos	Gamma-Glu-Leu	C11 H20 N2 O5	260.138	5.341	261.145	No results	No results	Full match	Organic acids and derivatives	Carboxylic acids and derivatives	Amino acids, peptides, and analogues	Dipeptides	1348190.8512781663	1215053.384856089	1320230.961768031	1484477.6893162185	1246474.2917069043	1244734.025044882	1388340.647035379	1327127.426066352	1283915.5659925016	1214915.0683419176	1229296.4365865155	1632226.4354744446	0.973171723348015	-0.0392337	0.660198160872415	0.527777777777778	0.0755250900362527
Com_2819_pos	LPC 17:0	C25 H52 N O7 P	531.332	9.672	532.339	No results	Invalid mass	No results	Lipids and lipid-like molecules	Glycerophospholipids	Glycerophosphocholines	Phosphocholines	18279464.773054093	17354951.797656685	17151924.462710366	23608191.306136247	8556269.784663003	19861029.89331433	21738240.12382404	16627955.326617893	16909722.2018354	18734443.30564329	13224087.951022156	16528110.733923094	1.01011224451556	0.014515615361701458	0.888780118385075	0.638888888888889	0.082616635702456
Com_281_neg	Pseudouridine	C9 H12 N2 O6	244.07	1.614	243.062	Full match	Full match	Full match	Nucleosides, nucleotides, and analogues	Nucleoside and nucleotide analogues	Not available	Nucleoside and nucleotide analogues	66992905.71365444	60336126.56479802	64543752.77219319	62683437.69065729	58496301.87723996	66035940.27801716	56705877.73057528	50591959.04229716	57377042.51532367	52797327.96259861	61895519.937032185	54994345.35458643	1.13376634501054	0.18112334960334217	0.00612287232959314	0.944444444444444	1.06225987357594
Com_2837_pos	7-methyl-3-nitroimidazo[1,2-a]pyridine	C8 H7 N3 O2	199.034	1.163	200.041	Invalid mass	No results	No results					46216918.23192042	62015669.03345522	44853217.01396604	46203380.63590818	43941217.84946308	46887213.60758583	34357591.022811376	45133488.58634593	43852908.8332673	42847875.372412376	39038913.5494109	43953678.92191988	1.16426851295701	0.2194238225395371	0.0515842372516281	0.916666666666667	0.90977595058392
Com_2844_pos	LPC 20:4-SN1	C28 H50 N O7 P	543.334	8.976	544.341	No results	Full match	Full match					260306638.4089826	290704617.5485237	293524600.3487205	305431810.35164666	307542537.77400297	309384129.8789073	299728965.05200654	307538881.5240245	297732897.0041993	308549738.526519	342383287.3997611	359153197.6503066	0.92261832732012	-0.116194	0.0833593498616594	0.75	0.366720876100525
Com_284_pos	Flavin Adenine Dinucleotide	C27 H33 N9 O15 P2	785.159	5.185	786.166	No results	No results	Full match	Nucleosides, nucleotides, and analogues	Flavin nucleotides	Not available	Flavin nucleotides	277777.54500418267	282593.42792387283	285662.6385244664	306264.34499157587	306351.9744055392	300995.7039162682	348196.16780285427	335865.78695812763	327642.5860523066	323265.9172277241	308517.2620308091	294985.31598027423	0.907748316349867	-0.139636	0.0106998832840407	0.916666666666667	0.806791091940164
Com_2855_pos	D-Glucosamine	C6 H13 N O5	179.08	1.194	162.077	No results	No results	Full match	Organic oxygen compounds	Organooxygen compounds	Carbohydrates and carbohydrate conjugates	Hexoses	34279645.59522468	31799916.45699573	31218856.27495953	23642163.28227951	33505503.52156841	26540048.50242183	40826492.96723986	52796658.33125768	41600952.83986446	43325305.3405471	43147227.29560659	35884855.42471752	0.702636404844884	-0.50915	0.00117628897445683	1	1.15651693614034
Com_2862_pos	Lipoic acid	C8 H14 O2 S2	206.044	1.153	207.051	No results	No results	Full match	Organoheterocyclic compounds	Dithiolanes	Lipoic acids and derivatives	Lipoic acids and derivatives	2820308.736741181	3835708.889334863	2760862.2145803445	2897592.013915135	2898891.260035366	3075595.9634532738	2796225.148992952	3576374.268840855	3325671.289811576	3513273.2099042777	2942583.358971006	3530717.9770938624	0.929088283013144	-0.106112	0.275909686988268	0.694444444444445	0.268255837958709
Com_2879_pos	Oleamide	C18 H35 N O	281.273	10.508	282.28	Full match	No results	No results	Lipids and lipid-like molecules	Fatty Acyls	Fatty amides	Fatty amides	301744747.5971016	284446134.12574846	257341504.49421057	260058943.9875943	248251791.9278942	249612049.0246932	215169991.4948691	201435364.89351383	184095219.1311867	164068249.49174687	141653310.2189862	137754372.13683978	1.53370159150129	0.6170178085641835	0.00115037938954446	1	1.42890371831639
Com_287_neg	Corticosterone	C21 H30 O4	346.212	9.425	345.205	Invalid mass	No results	No results	Lipids and lipid-like molecules	Steroids and steroid derivatives	Hydroxysteroids	21-hydroxysteroids	33092562.98008198	32627839.20784034	33723243.67552897	34163395.19680124	34582139.70170619	31897504.044021208	34551273.71362725	34421105.069059625	32854241.5327962	34004252.02355437	38641342.20316231	38142683.300750285	0.941075563546708	-0.0876175	0.0856053515939949	0.777777777777778	0.300884355122877
Com_289_pos	Sulforidazine	C21 H26 N2 O2 S2	380.158	4.999	403.148	Invalid mass	No results	No results	Organoheterocyclic compounds	Benzothiazines	Phenothiazines	Phenothiazines	11868331.982664568	12183877.342040714	11264299.848856349	11694248.739275998	11803219.110354772	12154029.616310358	13387959.283646148	13264658.86238841	12022036.0014906	11123636.48438507	11783878.611263815	11797245.633166542	0.967137810503102	-0.0482066	0.36080361769158	0.555555555555556	0.426489563424777
Com_28_neg	Pantothenic acid	C9 H17 N O5	219.11	5.015	218.103	Full match	Full match	Full match	Organic oxygen compounds	Organooxygen compounds	Alcohols and polyols	Secondary alcohols	448330030.5596509	490779182.5900901	518080826.2210811	462813814.372311	508666887.87841344	501126938.2440267	486079071.02290064	427728993.2166602	464322897.91573673	460539812.1908751	448039097.065492	465664027.4675759	1.0644620925444	0.09012457367749525	0.0604811651841861	0.805555555555556	0.68212079190693
Com_2905_pos	Fenpropimorph	C20 H33 N O	303.254	11.902	304.261	Invalid mass	No results	No results	Benzenoids	Benzene and substituted derivatives	Phenylpropanes	Phenylpropanes	1372647.3674607829	3066692.416119459	1113650.93613389	1271828.945251571	1252853.4133026097	1235574.2591134463	1125554.7495174685	1143565.2636658135	956482.3839180454	970823.610583589	764694.3814741829	765637.8546741267	1.62626863940181	0.7015655924194434	0.0376532611578201	0.944444444444444	1.10707237010889
Com_2912_neg	Hexadecanedioic acid	C16 H30 O4	286.215	6.999	285.208	Full match	No results	No results	Lipids and lipid-like molecules	Fatty Acyls	Fatty acids and conjugates	Long-chain fatty acids	5064853.840281334	5121477.114284799	5401854.244957877	4368517.806305786	5658360.166547655	5925938.607192629	6903076.457297287	5184336.629962822	5531059.049153411	5971371.472017037	5353888.880309921	5523091.119688395	0.915111938886551	-0.12798	0.174162938554083	0.722222222222222	0.258498124405901
Com_2920_neg	N1-(2-methyl-4-nitrophenyl)acetamide	C9 H10 N2 O3	176.058	5.327	175.051	Invalid mass	No results	No results					1464445.447714489	1467953.1267916595	1887616.2574907704	1606889.6613009863	1734858.249646487	1675378.0561271033	1682261.1818692968	1746346.8593988845	1791780.9580323442	1891506.7124629205	1904428.6018494947	1779058.3311437103	0.911235953627769	-0.134103	0.0678143516662331	0.861111111111111	0.871445655053398
Com_2928_pos	Prostaglandin E2	C20 H32 O5	334.213	7.892	335.22	Invalid mass	No results	No match	Lipids and lipid-like molecules	Fatty Acyls	Eicosanoids	Prostaglandins and related compounds	10916707.515981369	9749937.458010152	9768665.366520751	10177960.053322269	8673571.721798908	9287476.401726058	15219527.476161549	16496216.725533638	10992283.332719104	14117563.424399378	13276084.105500976	15383574.36626657	0.685197959969984	-0.545407	0.000603341837720807	1	1.21673714934753
Com_293_neg	Guanosine	C10 H13 N5 O5	283.092	3.459	282.085	Full match	Full match	Full match	Nucleosides, nucleotides, and analogues	Purine nucleosides	Not available	Purine nucleosides	74427806.93166743	70629179.31278154	75568586.29684937	46340843.1127184	75055454.18856373	51568810.64868368	52791548.82422523	44161505.25756405	49133976.9028715	57633008.10664306	57913323.82310235	51688127.04657362	1.25618795104122	0.3290523366410699	0.0650736794346109	0.75	0.878805790131557
Com_2946_pos	2-Amino-1,3-octadecanediol	C18 H39 N O2	301.299	7.128	302.306	Full match	No results	Full match	Organic nitrogen compounds	Organonitrogen compounds	Amines	1,2-aminoalcohols	23419781.665975485	19631721.880229983	18175634.040913016	17549722.33348135	16114305.219418572	15240467.685708182	17179503.794605773	14926360.409465032	12731463.113984669	11727948.294471476	10758781.32211809	10988786.167903977	1.40630359545894	0.49190807974614087	0.00577494312930214	0.944444444444444	1.17602387728379
Com_294_pos	4-(3,4-dihydro-2H-1,5-benzodioxepin-7-ylamino)-4-oxobutanoic acid	C13 H15 N O5	287.078	1.371	288.085	Invalid mass	No results	No results					3273637.24909955	4378740.069304894	4062783.298786953	3928694.506411257	4150468.409558294	3863761.212575852	8400530.452493954	7545767.647588185	7861949.2661078675	7641029.665013055	7075870.501160695	7120476.999875226	0.518299070024277	-0.948143	4.2389253787925e-07	1	1.73777233307669
Com_2951_pos	All trans retinal	C20 H28 O	302.225	7.289	285.222	Invalid mass	No results	No match	Lipids and lipid-like molecules	Prenol lipids	Retinoids	Retinoids	3073790.4539414244	2965385.992948795	2805672.9154841434	2944703.4891644274	2877750.260601316	2989325.224948765	3286193.927567936	3096848.6211915165	3120480.024089189	3087223.092888623	2039577.5265528865	3077747.8520923606	0.997094957030345	-0.00419719	0.911466433258966	0.833333333333333	0.0967516469056486
Com_2955_pos	cis-7-Hexadecenoic Acid	C16 H30 O2	254.225	9.126	237.222	No results	No results	Full match	Lipids and lipid-like molecules	Fatty Acyls	Fatty acids and conjugates	Long-chain fatty acids	7384269.214363799	6682536.302216567	6944734.958692083	7418602.296586457	7873188.497667741	7500023.291911491	5826098.034666362	6258333.98884083	5436281.001034312	4401122.02246384	5313958.091195764	6565917.055066852	1.29589166675247	0.37394511762717275	0.00431004782799224	1	0.975208810315736
Com_295_pos	Ne-(1-Carboxymethyl)-L-lysine	C8 H16 N2 O4	204.112	1.201	205.119	No results	No results	Full match					3147945.128776301	3506388.0766235664	3687228.404269143	3327439.7210489814	3666168.612933176	4101642.933488337	2370933.591122918	2162196.850154103	2186160.2237170683	1980832.791542144	1906483.7581846155	2163420.567522372	1.67868177287347	0.747328764991601	1.22725388208337e-06	1	1.60759910759851
Com_2960_neg	2,3-dinor Prostaglandin E1	C18 H30 O5	308.197	7.7	307.189	Invalid mass	No results	No results	Lipids and lipid-like molecules	Fatty Acyls	Eicosanoids	Prostaglandins and related compounds	1507904.086440718	1628095.3321291115	1625009.7375783292	1592208.498236637	1648521.931232497	1681486.1006282845	2311519.0874672784	1874625.398647419	1793908.5661860658	1825121.5092714007	1696898.4510937114	1822600.0123501304	0.855055652808298	-0.22591	0.0158405659490958	1	1.06034549107955
Com_297_pos	α-Lactose	C12 H22 O11	359.143	1.318	360.151	Invalid mass	Invalid mass	No results	Organic oxygen compounds	Organooxygen compounds	Carbohydrates and carbohydrate conjugates	O-glycosyl compounds	13011471.041657854	13270773.702533169	13523822.772486638	13894220.371495249	12786531.9627342	12110654.042082578	22179242.432128925	21726312.459293257	22479164.6656442	20323785.59148926	20138681.60907864	19849275.846140325	0.620360444780469	-0.688821	2.02849449787945e-08	1	1.59865242186326
Com_2987_pos	N-{6-[(5-chloro-3-pyridyl)oxy]-3-pyridyl}-N'-methylurea	C12 H11 Cl N4 O2	278.054	4.57	279.062	Invalid mass	No results	No results					7891982.852114822	8316844.8608788755	8456841.950175468	6686632.932580492	6760317.616783366	8706570.325046837	7367666.715926528	10213122.806135569	7561413.826452251	8168346.563447922	7096401.500588147	7926710.533025508	0.968666321833811	-0.0459283	0.682591159068693	0.5	0.163525350715818
Com_2996_neg	2'-Deoxyinosine	C10 H12 N4 O4	252.086	3.974	251.079	Full match	Full match	Full match	Nucleosides, nucleotides, and analogues	Purine nucleosides	Purine 2'-deoxyribonucleosides	Purine 2'-deoxyribonucleosides	689587.7761399134	820561.1250030089	593223.4021587623	663157.9708423953	612140.603279803	848403.0487726853	794697.3892264654	905103.7894274102	730960.8465920921	948514.937014331	986481.2279196888	685269.2666263892	0.836874074105554	-0.256918	0.0641062569806187	0.805555555555556	0.434174250720487
Com_299_neg	Ornithine	C5 H12 N2 O2	132.089	1.179	131.082	Invalid mass	No results	No results	Organic acids and derivatives	Carboxylic acids and derivatives	Amino acids, peptides, and analogues	Alpha amino acids	26005994.89887535	27394137.236680888	30017547.24443216	28112264.111301467	27914291.8533634	27876539.61669204	27996525.822210208	26117540.406740163	27712703.74757057	28075650.43929136	28047742.62168547	28052091.572605584	1.00794278580335	0.011413748976292925	0.748249638055442	0.527777777777778	0.116604873942398
Com_3007_pos	Lysopc 18:2	C26 H50 N O7 P	519.333	10.49	520.34	No results	No results	Full match	Lipids and lipid-like molecules	Glycerophospholipids	Glycerophosphocholines	Phosphocholines	8057235.458564415	7609428.387972524	8053816.475956809	8601918.86852064	8630135.21265563	8827589.581940904	8283756.101715834	9158432.836989213	8825399.998342767	7207272.501859734	6170333.776092188	6183176.841002092	1.08622937608999	0.11932878528348793	0.256769495920113	0.611111111111111	0.358870979508252
Com_3027_neg	Stearic acid	C18 H36 O2	568.544	11.153	567.537	Invalid mass	No results	No results	Lipids and lipid-like molecules	Fatty Acyls	Fatty acids and conjugates	Long-chain fatty acids	1229639.103034215	341531.8459660813	1296843.1565089968	1470760.4799106584	1433974.5789505998	1471888.590936968	1155723.7882572643	1077462.7882092984	1116479.4893065465	1419051.9766963942	1171327.1913196356	1106218.8878102233	1.02815302269185	0.04005500057200475	0.782954421538875	0.777777777777778	0.152583189673224
Com_3034_pos	LPC 16:0	C24 H50 N O7 P	517.317	9.661	518.324	No results	Invalid mass	No match	Lipids and lipid-like molecules	Glycerophospholipids	Glycerophosphocholines	Phosphocholines	60009661.29471245	48250014.55397763	58077577.17238777	60175966.62432237	56820092.84466331	56516558.325968	52852864.44780951	50739503.09468897	56656824.93504638	44690788.04290692	42067485.5427149	35203301.00207348	1.20424133476618	0.26812454291194676	0.0413812474036382	0.888888888888889	0.548853144733182
Com_303_neg	7-Hydroxy-3,4-dihydrocarbostyril	C9 H9 N O2	163.063	2.248	162.055	No results	No results	Full match	Organoheterocyclic compounds	Quinolines and derivatives	Quinolones and derivatives	Hydroquinolones	59855662.36060426	63397537.76229082	69908736.17979862	68480420.03858565	67037074.70179167	64677690.31015752	78453653.86704786	78180617.0023415	85065658.4882962	79958776.36427166	82146175.16615069	88780716.29419251	0.798555872529199	-0.324535	2.85973794864855e-05	1	1.43590191873855
Com_3049_pos	1-Methylguanosine	C11 H15 N5 O5	297.108	4.772	298.115	No results	No results	Full match	Nucleosides, nucleotides, and analogues	Purine nucleosides	Not available	Purine nucleosides	1464503.941192837	1166644.4987230322	1244030.6812268056	1200026.5794210697	1217445.477352144	1209532.8915747865	630958.0705201823	790780.2836508324	750473.4988972123	820284.3254605572	608136.9655436617	740797.9806774377	1.72804401450061	0.7891399644302367	8.85349460608397e-06	1	1.54587871820097
Com_3071_pos	5'-Deoxy-5'-(Methylthio)Adenosine	C11 H15 N5 O3 S	297.09	5.149	298.098	No results	No results	Full match	Nucleosides, nucleotides, and analogues	5'-deoxyribonucleosides	5'-deoxy-5'-thionucleosides	5'-deoxy-5'-thionucleosides	1794382.849810963	2016058.9440683527	1850657.676092371	1884068.859951208	1770385.4526716748	1991132.5220669748	1569057.4086879662	1799037.8234373855	1435212.8411691175	1837725.623009122	1755338.6825157858	1861341.054315107	1.1022618616093	0.14046700210025864	0.0698112859161572	0.805555555555556	0.617902725136558
Com_3074_pos	Monoolein	C21 H40 O4	356.294	9.982	379.283	Full match	No results	Full match	Lipids and lipid-like molecules	Glycerolipids	Monoradylglycerols	1-monoacylglycerols	181992628.25367808	166198936.09769517	152105092.1542039	170908152.38934967	167103165.29890016	159297705.5463338	104166128.36312848	99711197.10583235	97370236.13156512	79427087.70897117	73834608.04199488	64669671.949255385	1.92150648541107	0.9422378457499735	0.000189122957855672	1	1.60062
Com_3119_neg	2-Phosphoglyceric acid	C3 H7 O7 P	185.992	1.442	184.985	No results	No results	Full match	Organic oxygen compounds	Organooxygen compounds	Carbohydrates and carbohydrate conjugates	Sugar acids and derivatives	1661344.2118020065	1728394.174800058	1887387.332717463	1753370.4153360012	1781929.923727172	1958179.1501867704	2030810.161868119	1832133.5835077823	1952203.6350895453	2514005.753368048	2279747.930379608	2298504.2062390065	0.83445161772566	-0.2611	0.012929543275969	0.916666666666667	0.734071095146206
Com_311_pos	2-methyl-1H-benzimidazole-5-carboxylic acid	C9 H8 N2 O2	176.059	5.319	177.067	Full match	No results	No results					6985381.810745596	6861891.451146844	7451250.140642838	7064332.209743496	7506963.461753434	6536194.003109371	7033537.417631359	6794814.285002773	6478098.217917344	6037973.821090356	6158365.997107805	6730966.776022208	1.08085528494258	0.1121733744400459	0.0363485577476767	0.861111111111111	0.823500408507408
Com_3121_pos	7-(2-hydroxypropan-2-yl)-1,4a-dimethyl-decahydronaphthalen-1-ol	C15 H28 O2	222.199	9.8	240.233	Invalid mass	No results	No results					94987218.02981424	92856283.96416138	94033185.96270695	97536600.96618845	83742651.65079981	87264417.11789633	75798589.88344225	81015798.86301206	52329793.251521856	62480643.14848352	61020794.03758744	55733006.28564111	1.41722618495267	0.5030700263354276	0.0026355962703557	1	1.45689913635106
Com_3129_pos	D-glutamine	C5 H10 N2 O3	146.07	1.716	147.077	No results	No results	Full match	Organic acids and derivatives	Carboxylic acids and derivatives	Amino acids, peptides, and analogues	D-alpha-amino acids	8649673.474670101	11644088.087027175	10789944.53266428	7836047.213311077	11637474.85703477	8462640.12200132	13809343.735563612	13467992.98239337	11001119.838000474	12232973.45300498	8312055.641478528	10211499.678955477	0.854926933135407	-0.226127	0.175154633823114	0.722222222222222	0.565155489800182
Com_3131_neg	Methyldopa	C10 H13 N O4	211.084	1.335	210.077	No results	No results	Full match	Phenylpropanoids and polyketides	Phenylpropanoic acids	Not available	Phenylpropanoic acids	3458813.010520288	3584988.327989547	4028963.290605429	3522191.934042096	3763501.9871595	3612558.575703746	2631945.174367177	1885069.1978919555	3010388.198703708	2782682.058050388	1993038.186906915	2258301.305546871	1.50885084746828	0.5934501999977727	0.00199956808202759	1	1.45623048185656
Com_313_pos	(±)8-HEPE	C20 H30 O3	300.21	7.38	323.199	Invalid mass	No results	No match					25151037.280193463	23167544.903305206	21904520.483811896	24039748.90712228	23054851.23215589	23807090.68750883	27669938.58280909	26354268.62389484	26006289.788159218	23919836.76510884	23466254.22906357	22440373.76714659	0.941729979309925	-0.0866146	0.162302559992465	0.722222222222222	0.358031506880477
Com_3144_pos	4-oxo-4-(5,6,7,8-tetrahydronaphthalen-1-ylamino)but-2-enoic acid	C14 H15 N O3	227.091	1.403	228.099	Invalid mass	No results	No match					4273094.303431084	4128946.8667694656	4280742.483657425	4367277.819533157	4086586.6918119257	4133604.833325945	3427620.211734187	3768389.196648709	2792065.598507116	2762470.7046691505	3531095.345962042	2647596.872121905	1.33498522721593	0.41682377731339926	0.004312786911869	1	1.29692113982366
Com_314_pos	Methionine	C5 H11 N O2 S	149.052	1.91	150.059	Full match	Full match	Full match	Organic acids and derivatives	Carboxylic acids and derivatives	Amino acids, peptides, and analogues	Methionine and derivatives	516841415.0131539	513834904.5653677	530041496.48883694	567865022.2534606	537378823.9678087	542648769.231107	504543943.685278	490885889.5192487	460354876.3746295	419519546.1208458	453993020.8252447	457146121.8059067	1.1515074856505	0.20352378974626167	0.00165929385790372	1	1.16017054496578
Com_3150_pos	Methyl palmitate	C17 H34 O2	287.283	6.864	288.29	Invalid mass	No results	No results	Lipids and lipid-like molecules	Fatty Acyls	Fatty acid esters	Fatty acid methyl esters	4178626.202689098	3011099.8752890485	3066648.4141767034	3524745.806806753	2481367.738119732	3163059.991035361	1142924.6532945177	1136991.0533354697	1059902.638961737	686179.0312041601	845982.9200470455	941371.3111165664	3.3415401885411	1.7405132255144073	6.41642032271091e-07	1	1.54783868963701
Com_3167_neg	LPC 15:1	C23 H46 N O7 P	525.307	8.315	524.3	No results	Invalid mass	No results	Lipids and lipid-like molecules	Glycerophospholipids	Glycerophosphocholines	Phosphocholines	1866873.0318855448	1477050.2957313578	2507320.3844646853	1452677.125110498	1302343.723830711	2384914.6452344228	1875866.561332392	1892164.0611079547	2576016.387685716	2932002.5727246786	1906704.6862563284	1866226.7439075224	0.842301724195553	-0.247591	0.211692513427347	0.75	0.525603190559953
Com_3192_pos	N-(6-methoxypyridin-3-yl)thiophene-2-carboxamide	C11 H10 N2 O2 S	234.05	1.173	235.057	Invalid mass	No results	No results					37984148.10178328	49373236.96516457	37581501.63914784	36733983.3797527	36044614.661150604	38636721.01523314	29923248.363473848	39764850.01230152	37347632.46694119	34977653.46919095	34733736.09219732	27314760.373738773	1.15824770829954	0.21194382786813257	0.0739822046926848	0.805555555555556	0.717896483485211
Com_31_neg	Palmitic acid	C16 H32 O2	256.24	10.312	255.233	Full match	No results	No results	Lipids and lipid-like molecules	Fatty Acyls	Fatty acids and conjugates	Long-chain fatty acids	450566012.22690725	522776653.0305731	556719900.0915103	534871820.2383901	497235918.3251118	584258443.3028576	460964004.6340532	429144831.9059528	462370611.29963183	491200086.5727358	171647248.32076052	459807080.4763544	1.27121558715834	0.34620871968120576	0.140700390024674	0.888888888888889	0.82073321480756
Com_3214_pos	PAF C-16	C26 H54 N O7 P	523.365	10.482	524.373	No results	No results	Full match					10421617.272203697	10223590.860380352	8669662.256184978	9582589.350767216	9368630.438799964	9987847.68309547	12980344.269173222	10646415.160541128	11427429.95955274	10238711.538911492	8105872.175159113	7780826.369363269	0.952179131009598	-0.0706951	0.699365687591886	0.638888888888889	0.156155881618763
Com_3216_pos	SPB 14:1;2O	C14 H29 N O2	243.22	6.536	244.228	No results	Full match	No results					12760766.699089585	10838277.470821906	9220075.549499204	10002656.869384382	9782760.546280269	9522240.032253098	12987516.60958446	10792743.710937845	9555143.496297494	8223422.615455813	7856236.202473615	7985860.60312783	1.08233062576131	0.11414127484314335	0.369219093711861	0.666666666666667	0.498170486827788
Com_3218_pos	L-Glutathione (reduced)	C10 H17 N3 O6 S	307.084	1.819	308.092	Full match	Full match	Full match	Organic acids and derivatives	Carboxylic acids and derivatives	Amino acids, peptides, and analogues	Peptides	10325922.546788463	7909530.587301708	8492423.433280557	8028268.981762257	8182911.993109637	7697166.407232885	3611866.91609538	3389331.0938395946	2737414.7599727395	2456088.219392164	2151304.818771185	2443796.153577991	3.01589167431145	1.5925846103902939	3.49705861813043e-06	1	1.69598391773341
Com_3227_pos	Epigallocatechin	C15 H14 O7	306.077	1.827	307.084	No results	Invalid mass	No results	Phenylpropanoids and polyketides	Flavonoids	Flavans	Epigallocatechins	10311734.577587204	9426967.61937477	9675523.990094954	8915289.593834145	8144297.758581749	7697166.407232885	3690796.440090384	3525161.3747192104	2779742.273145131	2609261.8668907294	2237687.7904450297	2445414.9022129565	3.13343228702748	1.6477438170530405	2.29384039202386e-06	1	1.67206366321688
Com_3236_pos	(2E,4E)-N-(2-methylpropyl)dodeca-2,4-dienamide	C16 H29 N O	234.199	6.887	252.233	Invalid mass	No results	No results					1329274.924410386	1158551.2711669295	1163318.873232207	1014873.5763649372	921426.0219252454	980086.0691089482	2069680.6166391943	2080026.004558299	1842310.8684912887	1207786.9980998728	1687631.2030246723	1621232.694912825	0.624963172796401	-0.678157	0.00129812735224275	0.972222222222222	1.44299091970201
Com_3242_pos	2-hydroxy-6-[(8Z,11Z)-pentadeca-8,11,14-trien-1-yl]benzoic acid	C22 H30 O3	324.208	7.104	325.215	Invalid mass	No results	No results					1787578.54962053	2788822.5783917485	471842.3643488988	1987379.520524854	2046154.6184534505	1653816.2113724358	2375044.2300335527	1892865.270630052	1951739.7803503613	2538457.007836638	1753999.8186351291	1922416.7018090428	0.863369990739579	-0.211949	0.359255146224515	0.583333333333333	0.449370253698001
Com_3252_pos	L-Leucyl-L-Alanine	C9 H18 N2 O3	202.132	5.795	225.121	No results	No results	Full match	Organic acids and derivatives	Carboxylic acids and derivatives	Amino acids, peptides, and analogues	Peptides	435006.5541478082	602035.9290122106	477128.9728125847	601286.7638756613	498744.4850264038	737185.1645971934	417849.0662132553	386478.32497691776	449715.3588275759	503079.545099387	378146.7678382787	350656.5332912481	1.34814488194333	0.43097554787680903	0.0142506222068183	0.888888888888889	1.02677034516465
[truncated: 323 more rows]
